# Supplementary material for: An Integrative Transcriptome Subtraction Strategy to Identify Human lncRNAs That Specifically Play a Role in Activation of Human Hepatic Stellate Cells
Source: Noncoding RNA. 2024 Jun 6;10(3):34. doi: 10.3390/ncrna10030034 (PMC11206700; doi:10.3390/ncrna10030034)
Supplement: Supplementary file 1 [file ncrna-10-00034-s001.zip]

Archive with 5 entries (5 files):
- Supplementary Figures.pdf
- Table S1 Differentially expressed genes filtered by overlapping HSC with four other cell types with treatment .xlsx
- Table S2 Nucleotide sequence list.xlsx
- Table S3 Donor Information.xlsx
- Table S4 Correlation gene list for CARMN, Linc01711, and RP11-154H23.3..xlsx
