# Supplementary material for: An Integrative Transcriptome Subtraction Strategy to Identify Human lncRNAs That Specifically Play a Role in Activation of Human Hepatic Stellate Cells
Source: Noncoding RNA. 2024 Jun 6;10(3):34. doi: 10.3390/ncrna10030034 (PMC11206700; doi:10.3390/ncrna10030034)
Supplement: Supplementary file 1 [file ncrna-10-00034-s001.zip › Table S1 Differentially expressed genes filtered by overlapping HSC with four other cell types with treatment .xlsx]

## Sheet: Endothelial
	gene_id	gene_name	seqnames	start	end	width	strand	gene_type	logFC	AveExpr	t	P.Value	adj.P.Val	B
1	ENSG00000091490	SEL1L3	chr4	25747433	25863760	116328	-	protein_coding	1.80475	6.07322	15.4816	1.44e-07	1.82e-05	8.21996
2	ENSG00000119938	PPP1R3C	chr10	91628442	91633071	4630	-	protein_coding	-1.59129	5.65783	-13.8136	3.7e-07	3.53e-05	7.27381
3	ENSG00000265972	TXNIP	chr1	145992435	145996579	4145	-	protein_coding	-1.94015	4.90463	-12.6573	7.59e-07	5.59e-05	6.58778
4	ENSG00000186469	GNG2	chr14	51826195	51979342	153148	+	protein_coding	-1.48053	5.61376	-10.9407	2.48e-06	0.00012191	5.28231
5	ENSG00000134363	FST	chr5	53480626	53487134	6509	+	protein_coding	1.36358	5.25389	10.8688	2.62e-06	0.000125116	5.24985
6	ENSG00000198075	SULT1C4	chr2	108377911	108388989	11079	+	protein_coding	-3.54952	1.75936	-10.8548	2.64e-06	0.000125794	4.95167
7	ENSG00000162944	RFTN2	chr2	197568224	197676045	107822	-	protein_coding	-1.3548	4.45356	-8.38385	2.04e-05	0.000504047	3.19521
8	ENSG00000102287	GABRE	chrX	151953124	151974680	21557	-	protein_coding	1.14932	4.45816	8.3143	2.17e-05	0.000529643	3.10918
9	ENSG00000196123	KIAA0895L	chr16	67175599	67184040	8442	-	protein_coding	-1.58345	5.51535	-8.21407	2.67e-05	0.000614126	2.78598
10	ENSG00000143416	SELENBP1	chr1	151364304	151372707	8404	-	protein_coding	-1.75488	4.03473	-7.94687	3.07e-05	0.000673723	2.82903
11	ENSG00000177409	SAMD9L	chr7	93130056	93148385	18330	-	protein_coding	1.12426	5.82788	7.77015	3.65e-05	0.000750382	2.35636
12	ENSG00000213930	GALT	chr9	34638133	34651035	12903	+	protein_coding	-2.18919	2.41035	-7.13264	6.96e-05	0.00118826	2.16791
13	ENSG00000090661	CERS4	chr19	8206736	8262421	55686	+	protein_coding	-2.19672	1.95488	-6.78481	0.000100778	0.00155009	1.824
14	ENSG00000182179	UBA7	chr3	49805209	49813953	8745	-	protein_coding	-1.73863	4.75142	-6.84376	0.000153055	0.00207386	1.13503
15	ENSG00000250510	GPR162	chr12	6821624	6829972	8349	+	protein_coding	-1.81944	1.89143	-6.3417	0.000164846	0.00218549	1.33699
16	ENSG00000239779	WBP1	chr2	74458400	74460891	2492	+	protein_coding	-1.27394	2.88502	-6.32807	0.000167422	0.00220979	1.20579
17	ENSG00000221866	PLXNA4	chr7	132123332	132648688	525357	-	protein_coding	2.36116	0.405252	6.10947	0.000215387	0.00264528	1.05132
18	ENSG00000213366	GSTM2	chr1	109668022	109709551	41530	+	protein_coding	-1.16302	2.81107	-5.93707	0.000263853	0.00308145	0.743413
19	ENSG00000167107	ACSF2	chr17	50426158	50474845	48688	+	protein_coding	-1.09829	4.33893	-5.79472	0.0003129	0.00349384	0.305844
20	ENSG00000185567	AHNAK2	chr14	104937244	104978374	41131	-	protein_coding	-1.44528	6.58064	-6.39314	0.000331269	0.00364907	0.0997972
21	ENSG00000163879	DNALI1	chr1	37556919	37566857	9939	+	protein_coding	-1.30195	2.60634	-5.72215	0.00034167	0.00371774	0.509141
22	ENSG00000108846	ABCC3	chr17	50634777	50692253	57477	+	protein_coding	1.19923	4.30862	5.60975	0.000392076	0.00412049	0.0601494
23	ENSG00000132622	HSPA12B	chr20	3732685	3753111	20427	+	protein_coding	-3.4039	-1.8363	-5.51286	0.000442064	0.00450008	-7.81e-05
24	ENSG00000164742	ADCY1	chr7	45574140	45723116	148977	+	protein_coding	-1.58379	2.95781	-5.44799	0.000479392	0.00477919	0.114465
25	ENSG00000168389	MFSD2A	chr1	39955112	39969968	14857	+	protein_coding	1.62861	1.31597	4.93104	0.000934136	0.0077932	-0.347129
26	ENSG00000164136	IL15	chr4	141636583	141733987	97405	+	protein_coding	1.01639	3.10206	4.9281	0.00093779	0.00781303	-0.642652
27	ENSG00000174640	SLCO2A1	chr3	133932701	134052184	119484	-	protein_coding	2.21404	1.60163	4.90552	0.000966356	0.00799102	-0.397591
28	ENSG00000090238	YPEL3	chr16	30092314	30096915	4602	-	protein_coding	-1.36526	2.35746	-4.82371	0.00107805	0.00860369	-0.634463
29	ENSG00000119943	PYROXD2	chr10	98383565	98415182	31618	-	protein_coding	-1.64203	3.62273	-5.04637	0.00109405	0.00870024	-0.777223
30	ENSG00000143382	ADAMTSL4	chr1	150549369	150560937	11569	+	protein_coding	-2.18862	2.965	-4.77885	0.00187355	0.0126882	-1.13522
31	ENSG00000118898	PPL	chr16	4882507	4960741	78235	-	protein_coding	-3.08666	0.379462	-4.36878	0.0020162	0.013405	-0.989166
32	ENSG00000140398	NEIL1	chr15	75346955	75357115	10161	+	protein_coding	-2.12278	1.34924	-4.30306	0.00221258	0.0143056	-1.17505
33	ENSG00000225828	FAM229A	chr1	32361270	32364278	3009	-	protein_coding	-1.48619	1.96642	-4.29425	0.00224044	0.0144467	-1.31209
34	ENSG00000160191	PDE9A	chr21	42653621	42775509	121889	+	protein_coding	-1.7944	0.355299	-4.28648	0.0022653	0.0145568	-1.10786
35	ENSG00000117394	SLC2A1	chr1	42925353	42958893	33541	-	protein_coding	1.16056	3.9744	4.29012	0.00254849	0.0158902	-1.81657
36	ENSG00000158887	MPZ	chr1	161304735	161309968	5234	-	protein_coding	-1.45552	1.00595	-4.02319	0.00331006	0.0192045	-1.54598
37	ENSG00000185614	INKA1	chr3	49803261	49805030	1770	+	protein_coding	-2.24283	1.38951	-4.00311	0.00372554	0.020918	-1.66487
38	ENSG00000160219	GAB3	chrX	154675249	154751583	76335	-	protein_coding	-1.19692	1.23842	-3.81674	0.00448717	0.0239685	-1.89401
39	ENSG00000130518	IQCN	chr19	18257097	18274509	17413	-	protein_coding	-1.30694	2.0845	-3.68967	0.00542706	0.0275835	-2.24345
40	ENSG00000172927	MYEOV	chr11	69294151	69367726	73576	+	protein_coding	-1.61888	0.0297542	-3.62414	0.00599135	0.0296823	-1.99986
41	ENSG00000143847	PPFIA4	chr1	203026498	203078740	52243	+	protein_coding	-2.56278	-0.19747	-3.62011	0.00602801	0.0298156	-1.97538
42	ENSG00000115884	SDC1	chr2	20200797	20225433	24637	-	protein_coding	1.10464	4.89274	3.78568	0.00651368	0.0315005	-2.90171
43	ENSG00000142102	PGGHG	chr11	289126	296107	6982	+	protein_coding	-1.76037	3.87584	-3.78272	0.0065394	0.0316077	-2.66128
44	ENSG00000138606	SHF	chr15	45167214	45201175	33962	-	protein_coding	-1.08787	1.60005	-3.53279	0.00688353	0.0327914	-2.39694

## Sheet: CD4+ T cell
	gene_id	gene_name	seqnames	start	end	width	strand	gene_type	logFC	AveExpr	t	P.Value	adj.P.Val	B
1	ENSG00000149212	SESN3	chr11	95165513	95232541	67029	-	protein_coding	-2.34364	5.76548	-18.544	3.18e-08	7.78e-06	9.75276
2	ENSG00000119938	PPP1R3C	chr10	91628442	91633071	4630	-	protein_coding	-1.59129	5.65783	-13.8136	3.7e-07	3.53e-05	7.27381
3	ENSG00000115468	EFHD1	chr2	232606057	232682780	76724	+	protein_coding	7.07779	-0.283925	11.8536	1.3e-06	8.01e-05	3.50148
4	ENSG00000148120	AOPEP	chr9	94726699	95087159	360461	+	protein_coding	1.45806	5.86462	11.5463	1.6e-06	9.1e-05	5.70497
5	ENSG00000145284	SCD5	chr4	82629539	82798796	169258	-	protein_coding	-2.05404	3.54525	-9.74756	6.25e-06	0.000220328	4.52167
6	ENSG00000138439	FAM117B	chr2	202634969	202769757	134789	+	protein_coding	-2.11084	2.67667	-9.3963	8.35e-06	0.000268593	4.24565
7	ENSG00000119950	MXI1	chr10	110207605	110287365	79761	+	protein_coding	-1.56131	3.56161	-8.89724	1.28e-05	0.000360645	3.78222
8	ENSG00000189221	MAOA	chrX	43654907	43746824	91918	+	protein_coding	-1.35261	4.04022	-8.08601	2.69e-05	0.000617202	2.95733
9	ENSG00000185920	PTCH1	chr9	95442980	95517057	74078	-	protein_coding	-1.24827	3.96423	-7.56045	4.49e-05	0.00086852	2.42651
10	ENSG00000178852	EFCAB13	chr17	47323290	47441312	118023	+	protein_coding	1.34675	2.66929	6.86687	9.22e-05	0.00145104	1.83591
11	ENSG00000165474	GJB2	chr13	20187463	20192938	5476	-	protein_coding	2.70238	1.05092	6.5789	0.000126304	0.00181247	1.58925
12	ENSG00000102575	ACP5	chr19	11574660	11579008	4349	-	protein_coding	-2.93283	1.74542	-6.07501	0.000224238	0.00272836	1.06088
13	ENSG00000213366	GSTM2	chr1	109668022	109709551	41530	+	protein_coding	-1.16302	2.81107	-5.93707	0.000263853	0.00308145	0.743413
14	ENSG00000170412	GPRC5C	chr17	74424851	74451653	26803	+	protein_coding	-3.65218	-1.71496	-5.66378	0.0003669	0.00392997	0.151149
15	ENSG00000165507	DEPP1	chr10	44970981	44978809	7829	-	protein_coding	-1.7895	2.55374	-5.6137	0.000390174	0.00411389	0.394523
16	ENSG00000156453	PCDH1	chr5	141853090	141879246	26157	-	protein_coding	1.51071	1.88242	5.20535	0.000652566	0.00598102	-0.0608284
17	ENSG00000130707	ASS1	chr9	130444961	130501274	56314	+	protein_coding	1.4753	5.40599	5.53444	0.000798511	0.00694079	-0.709028
18	ENSG00000171729	TMEM51	chr1	15152532	15220478	67947	+	protein_coding	-1.03899	3.63307	-4.57492	0.00151253	0.0110258	-1.23148
19	ENSG00000107551	RASSF4	chr10	44959407	44995891	36485	+	protein_coding	-1.59056	2.39154	-4.34865	0.00207428	0.013657	-1.30538
20	ENSG00000126368	NR1D1	chr17	40092793	40100589	7797	-	protein_coding	-1.62352	1.40511	-4.12904	0.00283852	0.0172525	-1.45041
21	ENSG00000096696	DSP	chr6	7541617	7586714	45098	+	protein_coding	2.20186	-0.134992	3.69118	0.00541476	0.0275446	-1.89355
22	ENSG00000136378	ADAMTS7	chr15	78759206	78811464	52259	-	protein_coding	-1.59749	5.04462	-3.91481	0.00549348	0.0278182	-2.71421
23	ENSG00000143847	PPFIA4	chr1	203026498	203078740	52243	+	protein_coding	-2.56278	-0.19747	-3.62011	0.00602801	0.0298156	-1.97538
24	ENSG00000197077	KIAA1671	chr22	24952716	25197448	244733	+	protein_coding	-1.00603	2.44343	-3.61405	0.00608359	0.030006	-2.43981
25	ENSG00000166387	PPFIBP2	chr11	7513298	7657127	143830	+	protein_coding	-1.11136	1.49489	-3.49722	0.00726793	0.0341757	-2.42645
26	ENSG00000177732	SOX12	chr20	325552	330224	4673	+	protein_coding	-1.13701	4.44246	-3.68696	0.00743205	0.0348463	-2.9382
27	ENSG00000101134	DOK5	chr20	54475593	54651169	175577	+	protein_coding	-1.62792	0.813932	-3.45594	0.00774248	0.0358776	-2.34497

## Sheet: Smooth Muscle
	gene_id	gene_name	seqnames	start	end	width	strand	gene_type	logFC	AveExpr	t	P.Value	adj.P.Val	B
1	ENSG00000107796	ACTA2	chr10	88935074	88991339	56266	-	protein_coding	3.18814	10.0863	37.7773	7.63e-11	5.8e-07	15.6798
2	ENSG00000139211	AMIGO2	chr12	47075707	47079959	4253	-	protein_coding	4.85768	5.83264	34.5852	1.62e-10	5.8e-07	14.0977
3	ENSG00000148848	ADAM12	chr10	126012381	126388477	376097	-	protein_coding	2.90039	6.97128	32.2651	2.93e-10	5.8e-07	14.2297
4	ENSG00000134853	PDGFRA	chr4	54229280	54298245	68966	+	protein_coding	-2.28091	8.36617	-31.3802	3.71e-10	6.02e-07	14.1375
5	ENSG00000213949	ITGA1	chr5	52787916	52959209	171294	+	protein_coding	2.98148	7.96704	26.4506	1.59e-09	1.35e-06	12.734
6	ENSG00000162407	PLPP3	chr1	56494761	56645301	150541	-	protein_coding	-2.95242	5.76254	-25.4817	2.18e-09	1.77e-06	12.2266
7	ENSG00000019991	HGF	chr7	81699010	81770438	71429	-	protein_coding	-1.89222	8.07208	-25.1274	2.45e-09	1.78e-06	12.3099
8	ENSG00000105855	ITGB8	chr7	20330702	20415754	85053	+	protein_coding	-2.71662	6.0902	-25.0943	2.48e-09	1.78e-06	12.1806
9	ENSG00000135074	ADAM19	chr5	157395534	157575775	180242	-	protein_coding	3.03668	6.93518	25.0841	2.49e-09	1.78e-06	12.2629
10	ENSG00000170962	PDGFD	chr11	103907189	104164379	257191	-	protein_coding	-2.24102	6.38056	-24.7044	2.83e-09	1.86e-06	12.1081
11	ENSG00000259207	ITGB3	chr17	47253827	47313743	59917	+	protein_coding	3.21981	4.94107	24.4219	3.12e-09	1.86e-06	11.7406
12	ENSG00000171793	CTPS1	chr1	40979688	41012565	32878	+	protein_coding	2.77602	5.97792	21.8637	7.96e-09	3.23e-06	11.1033
13	ENSG00000178695	KCTD12	chr13	76880175	76886405	6231	-	protein_coding	-1.83833	7.91306	-21.5519	8.98e-09	3.49e-06	11.0074
14	ENSG00000211455	STK38L	chr12	27243968	27325959	81992	+	protein_coding	2.23983	7.65971	21.3319	9.8e-09	3.5e-06	10.9231
15	ENSG00000136153	LMO7	chr13	75620434	75859870	239437	+	protein_coding	2.06528	6.70771	20.8704	1.18e-08	3.72e-06	10.7467
16	ENSG00000013297	CLDN11	chr3	170418868	170454733	35866	+	protein_coding	-2.5083	5.31041	-20.8469	1.19e-08	3.72e-06	10.654
17	ENSG00000137124	ALDH1B1	chr9	38392702	38398661	5960	+	protein_coding	2.82264	5.19667	19.0147	2.58e-08	6.58e-06	9.92736
18	ENSG00000147041	SYTL5	chrX	38006553	38128819	122267	+	protein_coding	3.06028	5.07149	17.9408	4.2e-08	8.97e-06	9.44864
19	ENSG00000095752	IL11	chr19	55364382	55370463	6082	-	protein_coding	5.27875	3.46777	17.8797	4.32e-08	8.97e-06	8.71234
20	ENSG00000139289	PHLDA1	chr12	76025447	76031776	6330	-	protein_coding	-1.35642	8.67701	-17.2329	5.89e-08	1.12e-05	9.02973
21	ENSG00000065534	MYLK	chr3	123610049	123884332	274284	-	protein_coding	1.52649	10.8308	16.9208	6.86e-08	1.19e-05	8.78507
22	ENSG00000116285	ERRFI1	chr1	8004404	8026309	21906	-	protein_coding	2.12939	6.94312	16.1969	9.88e-08	1.47e-05	8.56759
23	ENSG00000124749	COL21A1	chr6	56056590	56394094	337505	-	protein_coding	-2.57425	4.93697	-16.0459	1.07e-07	1.56e-05	8.54447
24	ENSG00000102452	NALCN	chr13	101053776	101416508	362733	-	protein_coding	3.65994	3.72317	15.9927	1.1e-07	1.57e-05	8.33269
25	ENSG00000132334	PTPRE	chr10	127907103	128085855	178753	+	protein_coding	3.33345	3.50543	15.9608	1.12e-07	1.57e-05	8.29331
26	ENSG00000135048	CEMIP2	chr9	71683366	71816690	133325	-	protein_coding	2.13117	6.45745	15.8934	1.16e-07	1.58e-05	8.42952
27	ENSG00000163017	ACTG2	chr2	73892314	73919865	27552	+	protein_coding	1.83557	8.6385	15.7791	1.23e-07	1.64e-05	8.25106
28	ENSG00000175183	CSRP2	chr12	76858709	76879023	20315	-	protein_coding	1.78958	5.51744	15.5416	1.39e-07	1.8e-05	8.27821
29	ENSG00000166949	SMAD3	chr15	67063763	67195173	131411	+	protein_coding	-1.80858	5.78451	-15.3848	1.52e-07	1.88e-05	8.18737
30	ENSG00000086991	NOX4	chr11	89324353	89498187	173835	-	protein_coding	4.89526	3.37017	15.3626	1.53e-07	1.88e-05	7.78691
31	ENSG00000154864	PIEZO2	chr18	10666483	11149569	483087	-	protein_coding	-1.57175	6.75109	-15.112	1.76e-07	2.06e-05	7.97597
32	ENSG00000187955	COL14A1	chr8	120059780	120373573	313794	+	protein_coding	-1.19655	7.31038	-14.6175	2.32e-07	2.57e-05	7.64569
33	ENSG00000107957	SH3PXD2A	chr10	103594027	103855543	261517	-	protein_coding	1.66184	9.28818	14.316	2.75e-07	2.91e-05	7.35621
34	ENSG00000152518	ZFP36L2	chr2	43222402	43226606	4205	-	protein_coding	-1.93583	4.92325	-14.1984	2.95e-07	3.08e-05	7.54399
35	ENSG00000134198	TSPAN2	chr1	115048011	115089503	41493	-	protein_coding	7.61275	2.21807	14.0423	3.23e-07	3.25e-05	5.43667
36	ENSG00000118257	NRP2	chr2	205681990	205798133	116144	+	protein_coding	-1.06801	7.77124	-13.9871	3.34e-07	3.26e-05	7.22896
37	ENSG00000170390	DCLK2	chr4	150078445	150257438	178994	+	protein_coding	2.01213	4.09301	13.6237	4.15e-07	3.83e-05	7.20645
38	ENSG00000156804	FBXO32	chr8	123497889	123541206	43318	-	protein_coding	-1.48381	6.10282	-13.5886	4.23e-07	3.86e-05	7.0987
39	ENSG00000115525	ST3GAL5	chr2	85837120	85905199	68080	-	protein_coding	-2.11614	4.54989	-13.5876	4.24e-07	3.86e-05	7.1875
40	ENSG00000265972	TXNIP	chr1	145992435	145996579	4145	-	protein_coding	-1.94015	4.90463	-12.6573	7.59e-07	5.59e-05	6.58778
41	ENSG00000157168	NRG1	chr8	31639222	32855666	1216445	+	protein_coding	-1.49197	5.56279	-12.6492	7.63e-07	5.6e-05	6.52677
42	ENSG00000046604	DSG2	chr18	31498177	31549008	50832	+	protein_coding	1.56343	5.0209	12.5168	8.31e-07	5.98e-05	6.47225
43	ENSG00000159251	ACTC1	chr15	34790230	34795549	5320	-	protein_coding	8.0298	0.721192	12.4845	8.49e-07	6.01e-05	3.71593
44	ENSG00000137752	CASP1	chr11	105025443	105035250	9808	-	protein_coding	-1.96328	5.06549	-12.4776	8.53e-07	6.01e-05	6.45883
45	ENSG00000165300	SLITRK5	chr13	87671371	87696272	24902	+	protein_coding	-1.41638	5.32073	-12.4612	8.62e-07	6.01e-05	6.41743
46	ENSG00000064042	LIMCH1	chr4	41359607	41700044	340438	+	protein_coding	-3.0858	3.12455	-12.4438	8.72e-07	6.05e-05	6.37621
47	ENSG00000103489	XYLT1	chr16	17101769	17470960	369192	-	protein_coding	1.7184	4.92666	12.2899	9.65e-07	6.45e-05	6.32708
48	ENSG00000147883	CDKN2B	chr9	22002903	22009305	6403	-	protein_coding	1.09932	6.45935	12.1985	1.03e-06	6.74e-05	6.11927
49	ENSG00000154734	ADAMTS1	chr21	26835755	26845409	9655	-	protein_coding	-1.17094	6.21258	-12.1572	1.05e-06	6.82e-05	6.12114
50	ENSG00000168952	STXBP6	chr14	24809656	25050297	240642	-	protein_coding	-1.71257	4.33182	-12.1175	1.08e-06	6.95e-05	6.25035
51	ENSG00000183688	RFLNB	chr17	439978	445939	5962	-	protein_coding	1.88265	5.22894	12.0598	1.13e-06	7.15e-05	6.14573
52	ENSG00000115468	EFHD1	chr2	232606057	232682780	76724	+	protein_coding	7.07779	-0.283925	11.8536	1.3e-06	8.01e-05	3.50148
53	ENSG00000152402	GUCY1A2	chr11	106674019	107018476	344458	-	protein_coding	2.07031	4.69639	11.7956	1.35e-06	8.24e-05	6.00464
54	ENSG00000102385	DRP2	chrX	101219769	101264502	44734	+	protein_coding	1.59523	4.54402	11.6303	1.51e-06	8.76e-05	5.89073
55	ENSG00000153214	TMEM87B	chr2	112055269	112119318	64050	+	protein_coding	1.17787	6.11567	11.5291	1.62e-06	9.14e-05	5.66276
56	ENSG00000136826	KLF4	chr9	107484852	107490482	5631	-	protein_coding	-1.78448	4.05022	-11.4274	1.74e-06	9.52e-05	5.78135
57	ENSG00000186469	GNG2	chr14	51826195	51979342	153148	+	protein_coding	-1.48053	5.61376	-10.9407	2.48e-06	0.00012191	5.28231
58	ENSG00000134363	FST	chr5	53480626	53487134	6509	+	protein_coding	1.36358	5.25389	10.8688	2.62e-06	0.000125116	5.24985
59	ENSG00000154262	ABCA6	chr17	69078702	69141895	63194	-	protein_coding	-1.65411	3.89043	-10.8458	2.66e-06	0.000126252	5.36149
60	ENSG00000120833	SOCS2	chr12	93569814	93583487	13674	+	protein_coding	-2.14258	3.07449	-10.6664	3.04e-06	0.000136573	5.23321
61	ENSG00000107562	CXCL12	chr10	44370165	44386493	16329	-	protein_coding	-1.7578	3.61501	-10.6592	3.06e-06	0.000136802	5.23202
62	ENSG00000023909	GCLM	chr1	93885199	93909456	24258	-	protein_coding	1.49476	4.70637	10.5118	3.42e-06	0.000147078	5.02873
63	ENSG00000101825	MXRA5	chrX	3308565	3346652	38088	-	protein_coding	-1.13278	5.36109	-10.3179	3.97e-06	0.000161048	4.80286
64	ENSG00000179841	AKAP5	chr14	64465499	64474503	9005	+	protein_coding	3.92425	2.19753	10.297	4.04e-06	0.000162206	4.78379
65	ENSG00000003436	TFPI	chr2	187464230	187565760	101531	-	protein_coding	-1.04118	7.56708	-10.2432	4.21e-06	0.000167255	4.51628
66	ENSG00000149596	JPH2	chr20	44106590	44187188	80599	-	protein_coding	6.11593	0.302067	10.202	4.35e-06	0.00017159	3.03302
67	ENSG00000141338	ABCA8	chr17	68867289	68955392	88104	-	protein_coding	-2.09365	2.79856	-10.0995	4.71e-06	0.000180798	4.80104
68	ENSG00000181072	CHRM2	chr7	136868652	137020255	151604	+	protein_coding	-1.48115	4.22369	-10.0538	4.88e-06	0.000183921	4.7158
69	ENSG00000129422	MTUS1	chr8	17643795	17800917	157123	-	protein_coding	-1.72869	3.55774	-9.91039	5.48e-06	0.000200684	4.64987
70	ENSG00000182541	LIMK2	chr22	31212239	31280080	67842	+	protein_coding	1.17947	5.28259	9.90104	5.52e-06	0.000201783	4.45313
71	ENSG00000017427	IGF1	chr12	102395874	102481744	85871	-	protein_coding	3.28998	2.04751	9.79702	6e-06	0.000213991	4.46144
72	ENSG00000197415	VEPH1	chr3	157259742	157533619	273878	-	protein_coding	1.63106	4.54946	9.65429	6.74e-06	0.00023228	4.33831
73	ENSG00000106484	MEST	chr7	130486171	130506465	20295	+	protein_coding	1.01045	6.93812	9.57562	7.19e-06	0.000241766	3.98286
74	ENSG00000147862	NFIB	chr9	14081843	14398983	317141	-	protein_coding	-1.52811	4.73014	-9.54167	7.4e-06	0.0002468	4.23118
75	ENSG00000025423	HSD17B6	chr12	56752161	56787790	35630	+	protein_coding	5.81514	0.819039	9.38801	8.41e-06	0.000269016	3.15478
76	ENSG00000171246	NPTX1	chr17	80466834	80477843	11010	-	protein_coding	-3.71439	2.06706	-9.31509	8.95e-06	0.000281537	4.03444
77	ENSG00000197852	INKA2	chr1	111680630	111755824	75195	-	protein_coding	-1.96762	3.81672	-9.28073	9.21e-06	0.000286233	4.10799
78	ENSG00000177283	FZD8	chr10	35638247	35642296	4050	-	protein_coding	2.86516	2.8603	9.27905	9.22e-06	0.000286233	4.15155
79	ENSG00000196352	CD55	chr1	207321532	207386804	65273	+	protein_coding	1.18854	5.55045	9.2337	9.59e-06	0.000291905	3.83078
80	ENSG00000136999	CCN3	chr8	119416446	119424434	7989	+	protein_coding	-2.14531	2.88273	-8.98429	1.19e-05	0.000342936	3.90267
81	ENSG00000171812	COL8A2	chr1	36095239	36125222	29984	-	protein_coding	2.85119	2.30727	8.98136	1.19e-05	0.000342936	3.8866
82	ENSG00000146477	SLC22A3	chr6	160348378	160452577	104200	+	protein_coding	3.69519	0.777307	8.97958	1.19e-05	0.000342936	3.41741
83	ENSG00000179715	PCED1B	chr12	47079603	47236662	157060	+	protein_coding	3.15317	1.41478	8.91246	1.27e-05	0.000359883	3.66862
84	ENSG00000168497	CAVIN2	chr2	191834310	191847088	12779	-	protein_coding	-2.44552	2.49547	-8.90951	1.27e-05	0.00035999	3.83429
85	ENSG00000184408	KCND2	chr7	120273175	120750337	477163	+	protein_coding	-1.20999	4.60912	-8.89663	1.28e-05	0.000360645	3.65772
86	ENSG00000011201	ANOS1	chrX	8528874	8732137	203264	-	protein_coding	5.87093	0.384997	8.8721	1.31e-05	0.000365638	2.6115
87	ENSG00000139567	ACVRL1	chr12	51906908	51923361	16454	+	protein_coding	-2.13321	4.65089	-8.95565	1.42e-05	0.000387135	3.60227
88	ENSG00000082482	KCNK2	chr1	215005775	215237090	231316	+	protein_coding	-2.53606	3.18465	-8.76287	1.44e-05	0.000393551	3.70441
89	ENSG00000164920	OSR2	chr8	98944403	98952104	7702	+	protein_coding	-1.73272	3.30259	-8.72573	1.49e-05	0.000403107	3.65059
90	ENSG00000196616	ADH1B	chr4	99304971	99352760	47790	-	protein_coding	-5.79637	0.911001	-8.52751	1.79e-05	0.000461061	2.5978
91	ENSG00000180914	OXTR	chr3	8750381	8769628	19248	-	protein_coding	2.80245	1.7444	8.45358	1.91e-05	0.000483471	3.39314
92	ENSG00000177363	LRRN4CL	chr11	62686406	62689530	3125	-	protein_coding	-2.61896	1.72103	-8.44551	1.92e-05	0.000484997	3.36703
93	ENSG00000115252	PDE1A	chr2	182140036	182523192	383157	-	protein_coding	-2.88613	1.54003	-8.40499	2e-05	0.000498471	3.279
94	ENSG00000163431	LMOD1	chr1	201896456	201946588	50133	-	protein_coding	2.29735	4.99398	9.25692	2.06e-05	0.000508489	3.2725
95	ENSG00000102287	GABRE	chrX	151953124	151974680	21557	-	protein_coding	1.14932	4.45816	8.3143	2.17e-05	0.000529643	3.10918
96	ENSG00000178343	SHISA3	chr4	42397488	42402487	5000	+	protein_coding	-3.53069	1.07853	-8.2734	2.26e-05	0.000544824	2.98783
97	ENSG00000134802	SLC43A3	chr11	57406954	57427580	20627	-	protein_coding	-1.30394	4.51762	-8.27021	2.26e-05	0.000545428	3.07298
98	ENSG00000101665	SMAD7	chr18	48919853	48950965	31113	-	protein_coding	1.36173	5.12434	8.26931	2.26e-05	0.000545428	2.9736
99	ENSG00000157680	DGKI	chr7	137381037	137847092	466056	-	protein_coding	1.17663	4.78129	8.10264	2.65e-05	0.000609995	2.85198
100	ENSG00000189221	MAOA	chrX	43654907	43746824	91918	+	protein_coding	-1.35261	4.04022	-8.08601	2.69e-05	0.000617202	2.95733
101	ENSG00000038945	MSR1	chr8	16107878	16567490	459613	-	protein_coding	-1.92589	2.93055	-8.08407	2.7e-05	0.000617202	3.08204
102	ENSG00000165072	MAMDC2	chr9	70043848	70226972	183125	+	protein_coding	-1.16932	4.39451	-8.04682	2.79e-05	0.000631827	2.86422
103	ENSG00000138615	CILP	chr15	65194760	65211473	16714	-	protein_coding	3.43919	1.93597	8.03712	2.82e-05	0.000634485	3.03188
104	ENSG00000155858	LSM11	chr5	157743712	157760709	16998	+	protein_coding	1.11693	4.02848	8.00964	2.89e-05	0.000643254	2.86535
105	ENSG00000137962	ARHGAP29	chr1	94148988	94275068	126081	-	protein_coding	-1.18004	4.42178	-7.96829	3.01e-05	0.000664302	2.78156
106	ENSG00000143416	SELENBP1	chr1	151364304	151372707	8404	-	protein_coding	-1.75488	4.03473	-7.94687	3.07e-05	0.000673723	2.82903
107	ENSG00000110042	DTX4	chr11	59171430	59208588	37159	+	protein_coding	-1.743	3.1571	-7.94578	3.08e-05	0.000673723	2.92652
108	ENSG00000111452	ADGRD1	chr12	130953907	131141469	187563	+	protein_coding	-4.63409	-1.22185	-7.89443	3.23e-05	0.000691611	1.79921
109	ENSG00000185477	GPRIN3	chr4	89236383	89307800	71418	-	protein_coding	1.96729	2.00652	7.72649	3.81e-05	0.000774367	2.7686
110	ENSG00000152413	HOMER1	chr5	79372636	79514134	141499	-	protein_coding	1.1493	4.57636	7.59951	4.32e-05	0.000850963	2.36178
111	ENSG00000130176	CNN1	chr19	11538767	11550323	11557	+	protein_coding	3.07342	6.01412	8.75964	4.35e-05	0.000853313	2.44509
112	ENSG00000141052	MYOCD	chr17	12665890	12768949	103060	+	protein_coding	3.73248	0.130718	7.58597	4.38e-05	0.000857799	2.15051
113	ENSG00000149256	TENM4	chr11	78652829	79441030	788202	-	protein_coding	-1.08595	6.44606	-7.52796	4.64e-05	0.000885746	2.02825
114	ENSG00000146197	SCUBE3	chr6	35213956	35253079	39124	+	protein_coding	1.52268	3.05698	7.3688	5.45e-05	0.000997889	2.33557
115	ENSG00000178726	THBD	chr20	23045633	23049672	4040	-	protein_coding	-3.53973	0.280925	-7.35057	5.55e-05	0.00101249	1.99012
116	ENSG00000173641	HSPB7	chr1	16014028	16019594	5567	-	protein_coding	1.89896	3.42924	7.30996	5.79e-05	0.00103541	2.23674
117	ENSG00000115828	QPCT	chr2	37342827	37373322	30496	+	protein_coding	2.33651	2.1667	7.15888	6.77e-05	0.00116281	2.20242
118	ENSG00000125378	BMP4	chr14	53949736	53958761	9026	-	protein_coding	-2.8366	1.74421	-7.05917	7.52e-05	0.00125588	2.10318
119	ENSG00000135636	DYSF	chr2	71453561	71686763	233203	+	protein_coding	4.64111	0.520629	7.03159	7.74e-05	0.00128142	1.72759
120	ENSG00000152580	IGSF10	chr3	151425384	151461061	35678	-	protein_coding	-2.24551	2.48023	-7.02281	7.81e-05	0.00128932	2.05111
121	ENSG00000097096	SYDE2	chr1	85156889	85201016	44128	-	protein_coding	1.14026	3.47308	6.9016	8.89e-05	0.00141452	1.76742
122	ENSG00000116183	PAPPA2	chr1	176463171	176845601	382431	+	protein_coding	1.71051	1.82396	6.85719	9.32e-05	0.00146273	1.89594
123	ENSG00000123096	SSPN	chr12	26121991	26299290	177300	+	protein_coding	1.21214	4.70848	6.74376	0.000105377	0.00159902	1.39101
124	ENSG00000125968	ID1	chr20	31605283	31606515	1233	+	protein_coding	-2.21827	3.3073	-6.81237	0.000107132	0.00161573	1.66011
125	ENSG00000087008	ACOX3	chr4	8366282	8440723	74442	-	protein_coding	1.40289	5.31764	6.87579	0.000116423	0.00171134	1.24932
126	ENSG00000170961	HAS2	chr8	121612116	121641440	29325	-	protein_coding	1.30172	3.98742	6.50437	0.000137227	0.00190867	1.23243
127	ENSG00000143867	OSR1	chr2	19351485	19358623	7139	-	protein_coding	-2.01178	3.64358	-6.63434	0.00014038	0.00194342	1.34111
128	ENSG00000184374	COLEC10	chr8	118995452	119108455	113004	+	protein_coding	-1.41085	2.65487	-6.34959	0.000163373	0.00217404	1.26413
129	ENSG00000162849	KIF26B	chr1	245154985	245709432	554448	+	protein_coding	1.38077	7.30433	7.0892	0.000172622	0.0022617	0.728219
130	ENSG00000146966	DENND2A	chr7	140518420	140673993	155574	-	protein_coding	-1.16921	4.74694	-6.26321	0.000180304	0.00232845	0.824125
131	ENSG00000154736	ADAMTS5	chr21	26917922	26967088	49167	-	protein_coding	-1.88461	1.45784	-6.23168	0.000186955	0.00238984	1.23483
132	ENSG00000144057	ST6GAL2	chr2	106801600	106887108	85509	-	protein_coding	4.292	-1.65073	6.13568	0.000208912	0.00257995	0.550848
133	ENSG00000133083	DCLK1	chr13	35768652	36131382	362731	-	protein_coding	-2.88482	1.31047	-6.08577	0.000221432	0.00270833	1.06991
134	ENSG00000196155	PLEKHG4	chr16	67277510	67289499	11990	+	protein_coding	-1.97919	3.58295	-6.23869	0.000239566	0.00286917	0.811231
135	ENSG00000249992	TMEM158	chr3	45224466	45226287	1822	-	protein_coding	-1.02106	6.14553	-6.06189	0.000243259	0.00289854	0.293862
136	ENSG00000164236	ANKRD33B	chr5	10564070	10657816	93747	+	protein_coding	-2.63678	2.08973	-5.96868	0.000254143	0.00300144	0.911273
137	ENSG00000176399	DMRTA1	chr9	22446824	22455740	8917	+	protein_coding	1.76679	1.20669	5.92667	0.000267139	0.00311168	0.892208
138	ENSG00000179604	CDC42EP4	chr17	73283624	73312005	28382	-	protein_coding	-1.63691	4.08074	-6.02554	0.000287213	0.00328757	0.509118
139	ENSG00000087494	PTHLH	chr12	27958084	27972733	14650	-	protein_coding	3.96527	-0.123599	5.73009	0.000338383	0.00370585	0.464449
140	ENSG00000103175	WFDC1	chr16	84294846	84329844	34999	+	protein_coding	1.23435	3.71413	5.69992	0.000351048	0.00380355	0.285211
141	ENSG00000165507	DEPP1	chr10	44970981	44978809	7829	-	protein_coding	-1.7895	2.55374	-5.6137	0.000390174	0.00411389	0.394523
142	ENSG00000182261	NLRP10	chr11	7957537	7965426	7890	-	protein_coding	3.86014	-1.35216	5.58856	0.000402457	0.00419991	0.100802
143	ENSG00000123146	ADGRE5	chr19	14380501	14408725	28225	+	protein_coding	-1.30659	3.95364	-5.5049	0.000446468	0.00453201	0.00446194
144	ENSG00000151150	ANK3	chr10	60026298	60733490	707193	-	protein_coding	-1.47678	1.61098	-5.47133	0.000465581	0.00467021	0.322481
145	ENSG00000198959	TGM2	chr20	38127385	38166578	39194	-	protein_coding	-1.46588	9.20519	-5.98081	0.000499836	0.00492775	-0.588408
146	ENSG00000276600	RAB7B	chr1	205976740	206003461	26722	-	protein_coding	-1.86417	1.11823	-5.38551	0.000518605	0.00506818	0.261328
147	ENSG00000117069	ST6GALNAC5	chr1	76867480	77067546	200067	+	protein_coding	1.88512	1.08645	5.32319	0.000561218	0.00535536	0.179728
148	ENSG00000173114	LRRN3	chr7	111091006	111125454	34449	+	protein_coding	-2.79919	0.952605	-5.28352	0.000590321	0.00553017	0.147167
149	ENSG00000043143	JADE2	chr5	134524312	134583230	58919	+	protein_coding	-1.12318	4.49846	-5.19854	0.000658317	0.00601211	-0.514225
150	ENSG00000203805	PLPP4	chr10	120457227	120592065	134839	+	protein_coding	3.67692	-0.664347	5.18924	0.000666261	0.00606913	-0.169587
151	ENSG00000132031	MATN3	chr2	19992052	20012668	20617	-	protein_coding	1.6945	2.52233	5.1223	0.000726607	0.00648964	-0.2614
152	ENSG00000006534	ALDH3B1	chr11	68008578	68029282	20705	+	protein_coding	-1.16819	4.54711	-5.09698	0.000790731	0.00688322	-0.701273
153	ENSG00000133321	PLAAT4	chr11	63536808	63546462	9655	+	protein_coding	-2.4634	1.20547	-4.93135	0.000933741	0.0077932	-0.301408
154	ENSG00000168675	LDLRAD4	chr18	13217498	13652755	435258	+	protein_coding	1.84294	1.89366	4.91985	0.000948124	0.00788145	-0.432008
155	ENSG00000135424	ITGA7	chr12	55684568	55716043	31476	-	protein_coding	3.29118	2.91646	5.32953	0.000998606	0.00815819	-0.432392
156	ENSG00000141469	SLC14A1	chr18	45687025	45752520	65496	+	protein_coding	-3.36825	-0.0104998	-4.83269	0.00106514	0.00852668	-0.454227
157	ENSG00000164619	BMPER	chr7	33904308	34156427	252120	+	protein_coding	-1.54433	1.4981	-4.77039	0.00115832	0.00908579	-0.572084
158	ENSG00000184371	CSF1	chr1	109910242	109930992	20751	+	protein_coding	-1.01268	4.35451	-4.74858	0.00119299	0.00927655	-1.12199
159	ENSG00000197361	FBXL22	chr15	63597353	63602428	5076	+	protein_coding	2.6912	1.47045	4.85004	0.00119394	0.00927958	-0.540461
160	ENSG00000144891	AGTR1	chr3	148697784	148743008	45225	+	protein_coding	1.71045	1.58251	4.67235	0.00132326	0.0100185	-0.729969
161	ENSG00000132000	PODNL1	chr19	13931187	13953392	22206	-	protein_coding	2.1327	0.86129	4.63336	0.00139574	0.010393	-0.681226
162	ENSG00000167178	ISLR2	chr15	74100311	74138540	38230	+	protein_coding	3.55223	-0.702299	4.62234	0.001417	0.0105097	-0.770132
163	ENSG00000079102	RUNX1T1	chr8	91954967	92103286	148320	-	protein_coding	-1.20387	2.62645	-4.56955	0.00152377	0.0110896	-1.04152
164	ENSG00000075275	CELSR1	chr22	46360834	46537620	176787	-	protein_coding	2.03113	1.76902	4.55254	0.00156	0.0112568	-0.910968
165	ENSG00000157873	TNFRSF14	chr1	2555639	2565382	9744	+	protein_coding	-2.41836	3.99476	-4.88975	0.00164494	0.0116623	-1.17554
166	ENSG00000102468	HTR2A	chr13	46831546	46897076	65531	-	protein_coding	-2.02032	0.70704	-4.51185	0.00165048	0.0116906	-0.823152
167	ENSG00000178718	RPP25	chr15	74954418	74956772	2355	-	protein_coding	-1.3074	2.51384	-4.5116	0.00165104	0.0116906	-1.10213
168	ENSG00000261150	EPPK1	chr8	143857324	143878467	21144	-	protein_coding	4.42254	0.65891	4.75193	0.00169947	0.0118976	-0.782117
169	ENSG00000054356	PTPRN	chr2	219289623	219309648	20026	-	protein_coding	2.7705	4.31543	4.84717	0.00172884	0.0120277	-1.29226
170	ENSG00000065320	NTN1	chr17	9021510	9244000	222491	+	protein_coding	-1.69365	1.78521	-4.47529	0.00173659	0.0120452	-1.01664
171	ENSG00000103888	CEMIP	chr15	80779343	80951776	172434	+	protein_coding	1.13825	3.31534	4.42974	0.00185071	0.012615	-1.39247
172	ENSG00000172137	CALB2	chr16	71358713	71390436	31724	+	protein_coding	1.35992	1.25288	4.42882	0.00185309	0.0126172	-1.02724
173	ENSG00000122367	LDB3	chr10	86668507	86736072	67566	+	protein_coding	2.17824	0.0372688	4.37578	0.00199643	0.0132934	-0.980899
174	ENSG00000118898	PPL	chr16	4882507	4960741	78235	-	protein_coding	-3.08666	0.379462	-4.36878	0.0020162	0.013405	-0.989166
175	ENSG00000158008	EXTL1	chr1	26019884	26036464	16581	+	protein_coding	3.61086	1.77214	4.68495	0.00209468	0.0137324	-1.01019
176	ENSG00000006016	CRLF1	chr19	18572220	18607741	35522	-	protein_coding	4.67822	2.65407	4.63801	0.0022159	0.0143219	-1.12854
177	ENSG00000119714	GPR68	chr14	91232532	91253925	21394	-	protein_coding	2.43273	-0.336082	4.28779	0.00226108	0.0145413	-1.09779
178	ENSG00000125675	GRIA3	chrX	123184153	123490915	306763	+	protein_coding	3.71177	-1.44824	4.28312	0.00227615	0.014595	-1.21044
179	ENSG00000125848	FLRT3	chr20	14322985	14337614	14630	-	protein_coding	-2.14271	1.1158	-4.21202	0.00251922	0.0157628	-1.26394
180	ENSG00000164530	PI16	chr6	36948263	36964837	16575	+	protein_coding	3.19261	-2.18888	4.14995	0.00275419	0.0168548	-1.4
181	ENSG00000174348	PODN	chr1	53062052	53085501	23450	+	protein_coding	-1.03629	3.53057	-4.14376	0.00277886	0.0169883	-1.8489
182	ENSG00000154258	ABCA9	chr17	68974488	69060949	86462	-	protein_coding	-1.56841	1.33882	-4.07894	0.00305207	0.0181213	-1.51334
183	ENSG00000105559	PLEKHA4	chr19	48837097	48868617	31521	-	protein_coding	-1.36072	3.17729	-4.12535	0.00313448	0.0184875	-1.86072
184	ENSG00000155011	DKK2	chr4	106921802	107283806	362005	-	protein_coding	1.14002	1.33179	4.06036	0.00313557	0.0184875	-1.57217
185	ENSG00000113504	SLC12A7	chr5	1050384	1112063	61680	-	protein_coding	-2.33141	1.7024	-4.21531	0.00313599	0.0184875	-1.50437
186	ENSG00000139508	SLC46A3	chr13	28700064	28718970	18907	-	protein_coding	2.11728	-0.141362	4.04041	0.00322795	0.0188491	-1.41826
187	ENSG00000117266	CDK18	chr1	205504596	205532793	28198	+	protein_coding	-3.02591	-0.631914	-4.00958	0.00337646	0.0194804	-1.47403
188	ENSG00000106624	AEBP1	chr7	44104345	44114562	10218	+	protein_coding	1.77704	6.38367	4.23827	0.00362493	0.0205355	-2.49941
189	ENSG00000076706	MCAM	chr11	119308529	119321521	12993	-	protein_coding	1.38319	5.056	4.22727	0.0036756	0.0207042	-2.30931
190	ENSG00000185215	TNFAIP2	chr14	103121476	103137439	15964	+	protein_coding	-1.10979	4.66043	-4.14588	0.00376795	0.0210781	-2.28439
191	ENSG00000166825	ANPEP	chr15	89784895	89815401	30507	-	protein_coding	-1.03341	6.32139	-4.20605	0.00377555	0.0210981	-2.54179
192	ENSG00000174332	GLIS1	chr1	53506237	53738106	231870	-	protein_coding	-1.76421	1.20642	-3.90733	0.00392346	0.0216628	-1.73539
193	ENSG00000110492	MDK	chr11	46380756	46383837	3082	+	protein_coding	-1.20566	6.7483	-4.17513	0.00392654	0.0216731	-2.63599
194	ENSG00000205426	KRT81	chr12	52285913	52291534	5622	-	protein_coding	2.7626	-1.89207	3.88479	0.00405634	0.0222109	-1.69715
195	ENSG00000161642	ZNF385A	chr12	54369133	54391298	22166	-	protein_coding	-1.55513	0.921559	-3.86754	0.00416118	0.022584	-1.75738
196	ENSG00000168453	HR	chr8	22114419	22133384	18966	-	protein_coding	-1.76584	1.61424	-3.75687	0.00490646	0.0255712	-2.03053
197	ENSG00000096696	DSP	chr6	7541617	7586714	45098	+	protein_coding	2.20186	-0.134992	3.69118	0.00541476	0.0275446	-1.89355
198	ENSG00000167994	RAB3IL1	chr11	61897301	61920269	22969	-	protein_coding	-2.16834	3.25989	-3.9217	0.00544423	0.0276551	-2.32017
199	ENSG00000115884	SDC1	chr2	20200797	20225433	24637	-	protein_coding	1.10464	4.89274	3.78568	0.00651368	0.0315005	-2.90171
200	ENSG00000166592	RRAD	chr16	66921679	66925536	3858	-	protein_coding	-3.00395	1.97394	-3.72281	0.00708331	0.0334662	-2.28776
201	ENSG00000154930	ACSS1	chr20	25006230	25058980	52751	-	protein_coding	-2.60349	-0.842341	-3.47312	0.00754107	0.0352186	-2.16293
202	ENSG00000151490	PTPRO	chr12	15322257	15602175	279919	+	protein_coding	-2.48213	-0.979317	-3.4548	0.007756	0.0359216	-2.18883
203	ENSG00000100558	PLEK2	chr14	67386984	67412167	25184	-	protein_coding	2.06178	0.127161	3.4493	0.00782177	0.036123	-2.26302
204	ENSG00000186654	PRR5	chr22	44668547	44737681	69135	+	protein_coding	-1.61244	0.216444	-3.43347	0.00801434	0.0367367	-2.29383
205	ENSG00000109610	SOD3	chr4	24789912	24800842	10931	+	protein_coding	-2.06867	0.0907176	-3.37009	0.00883667	0.0393832	-2.35891
206	ENSG00000196557	CACNA1H	chr16	1153106	1221771	68666	+	protein_coding	1.99427	0.345121	3.3306	0.00939346	0.041254	-2.46254
207	ENSG00000090776	EFNB1	chrX	68829021	68842160	13140	+	protein_coding	-1.46359	5.21765	-3.49039	0.00970522	0.042262	-3.36186
208	ENSG00000149970	CNKSR2	chrX	21372801	21654695	281895	+	protein_coding	-1.5125	0.443351	-3.29313	0.00995567	0.043053	-2.5316

## Sheet: Macrophage
	gene_id	gene_name	seqnames	start	end	width	strand	gene_type	logFC	AveExpr	t	P.Value	adj.P.Val	B
1	ENSG00000107796	ACTA2	chr10	88935074	88991339	56266	-	protein_coding	3.18814	10.0863	37.7773	7.63e-11	5.8e-07	15.6798
2	ENSG00000100234	TIMP3	chr22	32801705	32863041	61337	+	protein_coding	2.70437	10.8852	32.4601	2.78e-10	5.8e-07	14.4739
3	ENSG00000134853	PDGFRA	chr4	54229280	54298245	68966	+	protein_coding	-2.28091	8.36617	-31.3802	3.71e-10	6.02e-07	14.1375
4	ENSG00000115414	FN1	chr2	215360440	215436073	75634	-	protein_coding	1.44674	15.4394	29.3998	6.46e-10	7.69e-07	13.611
5	ENSG00000162407	PLPP3	chr1	56494761	56645301	150541	-	protein_coding	-2.95242	5.76254	-25.4817	2.18e-09	1.77e-06	12.2266
6	ENSG00000019991	HGF	chr7	81699010	81770438	71429	-	protein_coding	-1.89222	8.07208	-25.1274	2.45e-09	1.78e-06	12.3099
7	ENSG00000259207	ITGB3	chr17	47253827	47313743	59917	+	protein_coding	3.21981	4.94107	24.4219	3.12e-09	1.86e-06	11.7406
8	ENSG00000198542	ITGBL1	chr13	101452593	101720856	268264	+	protein_coding	3.02422	4.95171	22.013	7.51e-09	3.16e-06	11.0094
9	ENSG00000178695	KCTD12	chr13	76880175	76886405	6231	-	protein_coding	-1.83833	7.91306	-21.5519	8.98e-09	3.49e-06	11.0074
10	ENSG00000136153	LMO7	chr13	75620434	75859870	239437	+	protein_coding	2.06528	6.70771	20.8704	1.18e-08	3.72e-06	10.7467
11	ENSG00000196932	TMEM26	chr10	61406642	61453381	46740	-	protein_coding	-2.75615	4.48371	-18.1915	3.74e-08	8.78e-06	9.4735
12	ENSG00000140285	FGF7	chr15	49423237	49488775	65539	+	protein_coding	-1.95837	6.71128	-17.8886	4.31e-08	8.97e-06	9.43972
13	ENSG00000129116	PALLD	chr4	168497052	168928457	431406	+	protein_coding	1.57343	8.93395	17.0078	6.57e-08	1.16e-05	8.90169
14	ENSG00000088387	DOCK9	chr13	98793429	99086625	293197	-	protein_coding	2.17712	4.50728	16.3262	9.24e-08	1.42e-05	8.67503
15	ENSG00000116285	ERRFI1	chr1	8004404	8026309	21906	-	protein_coding	2.12939	6.94312	16.1969	9.88e-08	1.47e-05	8.56759
16	ENSG00000163171	CDC42EP3	chr2	37641882	37738468	96587	-	protein_coding	1.87481	6.57645	15.8856	1.16e-07	1.58e-05	8.41565
17	ENSG00000213694	S1PR3	chr9	88990863	89005155	14293	+	protein_coding	-1.42645	7.51011	-15.6083	1.34e-07	1.76e-05	8.21199
18	ENSG00000250722	SELENOP	chr5	42799880	42887392	87513	-	protein_coding	-2.38506	4.35025	-14.8807	2e-07	2.29e-05	7.91298
19	ENSG00000162692	VCAM1	chr1	100719742	100739045	19304	+	protein_coding	-2.23891	5.63528	-14.4959	2.48e-07	2.71e-05	7.69596
20	ENSG00000170500	LONRF2	chr2	100271875	100322501	50627	-	protein_coding	2.82138	3.21293	14.4243	2.59e-07	2.76e-05	7.52901
21	ENSG00000113657	DPYSL3	chr5	147390808	147510068	119261	-	protein_coding	1.1024	8.25512	14.0887	3.14e-07	3.22e-05	7.26301
22	ENSG00000064393	HIPK2	chr7	139561570	139777998	216429	-	protein_coding	-1.32263	6.92453	-14.0185	3.28e-07	3.25e-05	7.30584
23	ENSG00000156804	FBXO32	chr8	123497889	123541206	43318	-	protein_coding	-1.48381	6.10282	-13.5886	4.23e-07	3.86e-05	7.0987
24	ENSG00000163697	APBB2	chr4	40810027	41216714	406688	-	protein_coding	1.18563	7.40546	13.4953	4.48e-07	3.98e-05	6.93297
25	ENSG00000164116	GUCY1A1	chr4	155666726	155737059	70334	+	protein_coding	-3.7633	2.27718	-13.4569	4.59e-07	4.03e-05	6.50361
26	ENSG00000115902	SLC1A4	chr2	64988477	65023865	35389	+	protein_coding	1.70243	5.6903	13.2613	5.17e-07	4.39e-05	6.91491
27	ENSG00000140443	IGF1R	chr15	98648539	98964530	315992	+	protein_coding	1.49612	6.64585	13.0677	5.84e-07	4.76e-05	6.70803
28	ENSG00000172594	SMPDL3A	chr6	122789049	122809720	20672	+	protein_coding	-1.62306	5.30203	-12.7978	6.93e-07	5.31e-05	6.64944
29	ENSG00000155304	HSPA13	chr21	14371115	14383484	12370	-	protein_coding	1.34974	7.36262	12.6617	7.56e-07	5.59e-05	6.37729
30	ENSG00000151718	WWC2	chr4	183099257	183320777	221521	+	protein_coding	1.29211	6.08225	12.6183	7.78e-07	5.69e-05	6.44785
31	ENSG00000064042	LIMCH1	chr4	41359607	41700044	340438	+	protein_coding	-3.0858	3.12455	-12.4438	8.72e-07	6.05e-05	6.37621
32	ENSG00000089041	P2RX7	chr12	121132819	121188032	55214	+	protein_coding	-3.46987	2.68311	-12.3227	9.44e-07	6.43e-05	6.17088
33	ENSG00000070371	CLTCL1	chr22	19179473	19291719	112247	-	protein_coding	2.03218	5.37607	12.1956	1.03e-06	6.74e-05	6.23134
34	ENSG00000162490	DRAXIN	chr1	11691710	11725857	34148	+	protein_coding	2.95355	2.92315	12.091	1.1e-06	7.05e-05	6.16375
35	ENSG00000183688	RFLNB	chr17	439978	445939	5962	-	protein_coding	1.88265	5.22894	12.0598	1.13e-06	7.15e-05	6.14573
36	ENSG00000171914	TLN2	chr15	62390526	62844631	454106	+	protein_coding	1.60727	5.26308	12.0354	1.14e-06	7.22e-05	6.12044
37	ENSG00000021645	NRXN3	chr14	78170373	79868291	1697919	+	protein_coding	3.57425	2.02005	11.7381	1.4e-06	8.43e-05	5.6577
38	ENSG00000128512	DOCK4	chr7	111726110	112206407	480298	-	protein_coding	-1.07418	6.17332	-11.6203	1.52e-06	8.8e-05	5.73252
39	ENSG00000132854	KANK4	chr1	62236165	62319434	83270	-	protein_coding	6.81447	-0.406967	11.5091	1.65e-06	9.19e-05	3.39164
40	ENSG00000054654	SYNE2	chr14	63761899	64226433	464535	+	protein_coding	-1.27859	5.22848	-11.5083	1.65e-06	9.19e-05	5.74721
41	ENSG00000136826	KLF4	chr9	107484852	107490482	5631	-	protein_coding	-1.78448	4.05022	-11.4274	1.74e-06	9.52e-05	5.78135
42	ENSG00000136010	ALDH1L2	chr12	105019784	105107643	87860	-	protein_coding	1.24056	7.62096	11.2924	1.92e-06	0.000102354	5.35637
43	ENSG00000136404	TM6SF1	chr15	83107572	83144854	37283	+	protein_coding	1.66251	4.0671	11.282	1.93e-06	0.000102496	5.66945
44	ENSG00000107518	ATRNL1	chr10	115093365	115948999	855635	+	protein_coding	4.46759	1.71565	11.2672	1.96e-06	0.000103247	5.06685
45	ENSG00000157483	MYO1E	chr15	59132434	59372871	240438	-	protein_coding	1.06058	6.77166	10.9422	2.48e-06	0.00012191	5.14794
46	ENSG00000186469	GNG2	chr14	51826195	51979342	153148	+	protein_coding	-1.48053	5.61376	-10.9407	2.48e-06	0.00012191	5.28231
47	ENSG00000018510	AGPS	chr2	177392746	177567024	174279	+	protein_coding	1.39667	6.79073	10.9155	2.53e-06	0.000123517	5.12896
48	ENSG00000173281	PPP1R3B	chr8	9136255	9151574	15320	-	protein_coding	1.18854	5.21463	10.7534	2.85e-06	0.000132683	5.16094
49	ENSG00000005249	PRKAR2B	chr7	107044705	107161811	117107	+	protein_coding	-2.00803	4.30324	-10.6232	3.14e-06	0.00013987	5.17341
50	ENSG00000253250	C8orf88	chr8	90958471	90985238	26768	-	protein_coding	1.65604	4.45522	10.6112	3.17e-06	0.000140438	5.13433
51	ENSG00000173334	TRIB1	chr8	125430358	125438403	8046	+	protein_coding	1.06615	5.41024	10.5357	3.36e-06	0.00014548	4.96323
52	ENSG00000126778	SIX1	chr14	60643421	60658259	14839	-	protein_coding	-1.41152	4.82054	-10.4434	3.6e-06	0.000151692	4.97162
53	ENSG00000075223	SEMA3C	chr7	80742538	80922359	179822	-	protein_coding	1.18123	8.07387	10.3733	3.8e-06	0.000157512	4.58539
54	ENSG00000102595	UGGT2	chr13	95801580	96053482	251903	-	protein_coding	1.13567	6.783	10.3698	3.81e-06	0.000157564	4.68313
55	ENSG00000148516	ZEB1	chr10	31318495	31529814	211320	+	protein_coding	1.00353	8.4414	10.3555	3.86e-06	0.000158583	4.54576
56	ENSG00000138764	CCNG2	chr4	77157207	77433388	276182	+	protein_coding	-1.31036	4.9913	-10.0778	4.79e-06	0.000182357	4.65183
57	ENSG00000167081	PBX3	chr9	125747345	125967377	220033	+	protein_coding	-1.41796	5.60012	-10.0459	4.92e-06	0.000184663	4.55615
58	ENSG00000129422	MTUS1	chr8	17643795	17800917	157123	-	protein_coding	-1.72869	3.55774	-9.91039	5.48e-06	0.000200684	4.64987
59	ENSG00000122644	ARL4A	chr7	12686856	12690958	4103	+	protein_coding	1.89276	4.51537	9.7511	6.23e-06	0.000220328	4.43075
60	ENSG00000187605	TET3	chr2	73984910	74108176	123267	+	protein_coding	1.20941	6.07605	9.74008	6.29e-06	0.000220369	4.21992
61	ENSG00000108984	MAP2K6	chr17	69414697	69553865	139169	+	protein_coding	-1.45238	5.40129	-9.64226	6.81e-06	0.000233106	4.23443
62	ENSG00000138439	FAM117B	chr2	202634969	202769757	134789	+	protein_coding	-2.11084	2.67667	-9.3963	8.35e-06	0.000268593	4.24565
63	ENSG00000159200	RCAN1	chr21	34513142	34615113	101972	-	protein_coding	1.18654	5.09965	9.28319	9.19e-06	0.000286233	3.93423
64	ENSG00000049759	NEDD4L	chr18	58044226	58401540	357315	+	protein_coding	-2.46832	3.18461	-9.26214	9.36e-06	0.000288867	4.13551
65	ENSG00000116704	SLC35D1	chr1	66999350	67054148	54799	-	protein_coding	1.28034	6.1007	9.07252	1.1e-05	0.000325243	3.6156
66	ENSG00000171408	PDE7B	chr6	135851701	136195574	343874	+	protein_coding	-2.93217	2.68656	-9.04425	1.13e-05	0.000330026	3.94751
67	ENSG00000136999	CCN3	chr8	119416446	119424434	7989	+	protein_coding	-2.14531	2.88273	-8.98429	1.19e-05	0.000342936	3.90267
68	ENSG00000148344	PTGES	chr9	129738331	129753042	14712	-	protein_coding	-3.23026	2.03043	-8.94704	1.23e-05	0.000351695	3.78852
69	ENSG00000011201	ANOS1	chrX	8528874	8732137	203264	-	protein_coding	5.87093	0.384997	8.8721	1.31e-05	0.000365638	2.6115
70	ENSG00000110900	TSPAN11	chr12	30926428	30996602	70175	+	protein_coding	-2.12534	3.02598	-8.84013	1.35e-05	0.000372605	3.77334
71	ENSG00000109452	INPP4B	chr4	142023160	142847432	824273	-	protein_coding	-1.00382	5.62967	-8.53307	1.78e-05	0.000459772	3.16744
72	ENSG00000111912	NCOA7	chr6	125781161	125932034	150874	+	protein_coding	1.10627	5.59419	8.34925	2.1e-05	0.000518267	2.9813
73	ENSG00000103034	NDRG4	chr16	58462846	58513628	50783	+	protein_coding	-2.16155	4.11691	-8.2986	2.25e-05	0.000544293	3.16173
74	ENSG00000007944	MYLIP	chr6	16129086	16148248	19163	+	protein_coding	-1.37542	3.39153	-8.23699	2.33e-05	0.000556147	3.18033
75	ENSG00000152217	SETBP1	chr18	44680173	45068510	388338	+	protein_coding	-1.02937	4.48609	-8.1957	2.43e-05	0.000570485	2.99661
76	ENSG00000138162	TACC2	chr10	121989163	122254545	265383	+	protein_coding	-1.11111	4.37105	-8.15886	2.51e-05	0.000585217	2.97812
77	ENSG00000157680	DGKI	chr7	137381037	137847092	466056	-	protein_coding	1.17663	4.78129	8.10264	2.65e-05	0.000609995	2.85198
78	ENSG00000133805	AMPD3	chr11	10308313	10507579	199267	+	protein_coding	-1.29868	4.02886	-8.08349	2.7e-05	0.000617202	2.95406
79	ENSG00000130477	UNC13A	chr19	17601336	17688365	87030	-	protein_coding	1.87822	2.13497	8.02842	2.84e-05	0.000637363	3.05295
80	ENSG00000198848	CES1	chr16	55802851	55833337	30487	-	protein_coding	2.08093	1.81896	7.9396	3.1e-05	0.000673734	2.96523
81	ENSG00000111052	LIN7A	chr12	80792520	80937934	145415	-	protein_coding	-1.1235	4.72952	-7.92489	3.14e-05	0.000679554	2.69091
82	ENSG00000111275	ALDH2	chr12	111766887	111817532	50646	+	protein_coding	-1.45728	5.2552	-7.91683	3.16e-05	0.000682867	2.61436
83	ENSG00000182168	UNC5C	chr4	95162504	95549206	386703	-	protein_coding	1.08903	4.67489	7.91456	3.17e-05	0.000683535	2.67486
84	ENSG00000155099	PIP4P2	chr8	90993802	91040872	47071	-	protein_coding	1.06902	5.0877	7.8619	3.34e-05	0.000702855	2.5579
85	ENSG00000095015	MAP3K1	chr5	56815549	56896152	80604	+	protein_coding	-1.02685	4.97167	-7.82079	3.47e-05	0.000722468	2.54454
86	ENSG00000186088	GSAP	chr7	77310751	77416349	105599	-	protein_coding	1.78459	3.27278	7.73399	3.78e-05	0.000770392	2.69319
87	ENSG00000183049	CAMK1D	chr10	12349547	12835545	485999	+	protein_coding	2.18786	2.00466	7.72203	3.83e-05	0.000776053	2.76443
88	ENSG00000161647	MPP3	chr17	43800799	43833170	32372	-	protein_coding	1.66781	3.42937	7.67581	4.01e-05	0.000805776	2.61378
89	ENSG00000141232	TOB1	chr17	50862223	50867978	5756	-	protein_coding	-1.32389	4.30448	-7.57895	4.41e-05	0.000858174	2.39939
90	ENSG00000185920	PTCH1	chr9	95442980	95517057	74078	-	protein_coding	-1.24827	3.96423	-7.56045	4.49e-05	0.00086852	2.42651
91	ENSG00000119280	C1orf198	chr1	230837119	230869589	32471	-	protein_coding	1.02703	6.66587	7.32847	5.68e-05	0.00102311	1.7732
92	ENSG00000136492	BRIP1	chr17	61679139	61863559	184421	-	protein_coding	1.96726	3.80934	7.2434	6.57e-05	0.00113878	2.06544
93	ENSG00000134072	CAMK1	chr3	9757347	9769992	12646	-	protein_coding	-1.43006	3.55212	-7.14874	6.84e-05	0.00117068	2.04827
94	ENSG00000189339	SLC35E2B	chr1	1659529	1692795	33267	-	protein_coding	-1.19326	5.1631	-7.09056	7.27e-05	0.00122656	1.72843
95	ENSG00000133943	DGLUCY	chr14	91060333	91225632	165300	+	protein_coding	-1.02485	4.48435	-7.08277	7.33e-05	0.00123199	1.82325
96	ENSG00000198142	SOWAHC	chr2	109614364	109618990	4627	+	protein_coding	1.03432	4.05134	7.0654	7.47e-05	0.00124883	1.86144
97	ENSG00000076770	MBNL3	chrX	132369317	132489968	120652	-	protein_coding	-1.2472	4.0327	-7.04801	7.61e-05	0.00126816	1.8626
98	ENSG00000135636	DYSF	chr2	71453561	71686763	233203	+	protein_coding	4.64111	0.520629	7.03159	7.74e-05	0.00128142	1.72759
99	ENSG00000109458	GAB1	chr4	143336762	143474568	137807	+	protein_coding	-1.10179	4.90665	-7.02072	7.83e-05	0.00129098	1.68849
100	ENSG00000169429	CXCL8	chr4	73740541	73743716	3176	+	protein_coding	2.17558	1.31799	6.94924	8.44e-05	0.00136626	1.99223
101	ENSG00000181458	TMEM45A	chr3	100492619	100577444	84826	+	protein_coding	1.15302	4.93629	6.94494	8.48e-05	0.0013696	1.58445
102	ENSG00000166546	BEAN1	chr16	66427295	66493529	66235	+	protein_coding	3.34598	0.640028	6.89282	8.97e-05	0.00142409	1.79202
103	ENSG00000116183	PAPPA2	chr1	176463171	176845601	382431	+	protein_coding	1.71051	1.82396	6.85719	9.32e-05	0.00146273	1.89594
104	ENSG00000211445	GPX3	chr5	151020438	151028992	8555	+	protein_coding	-1.69752	2.18457	-6.79292	9.99e-05	0.00154611	1.81365
105	ENSG00000090661	CERS4	chr19	8206736	8262421	55686	+	protein_coding	-2.19672	1.95488	-6.78481	0.000100778	0.00155009	1.824
106	ENSG00000123096	SSPN	chr12	26121991	26299290	177300	+	protein_coding	1.21214	4.70848	6.74376	0.000105377	0.00159902	1.39101
107	ENSG00000164674	SYTL3	chr6	158650014	158764876	114863	+	protein_coding	-1.80262	2.10407	-6.6183	0.000120917	0.00176117	1.63126
108	ENSG00000157240	FZD1	chr7	91264433	91271326	6894	+	protein_coding	-1.0234	5.857	-6.58564	0.000125364	0.00180406	1.03203
109	ENSG00000085563	ABCB1	chr7	87503017	87713323	210307	-	protein_coding	1.40731	2.70298	6.54245	0.000131522	0.00186609	1.46918
110	ENSG00000128052	KDR	chr4	55078481	55125595	47115	-	protein_coding	-2.44227	1.35091	-6.51759	0.000135216	0.00188953	1.54094
111	ENSG00000132122	SPATA6	chr1	48295373	48472208	176836	-	protein_coding	-1.65685	3.11097	-6.5131	0.000135895	0.00189663	1.40322
112	ENSG00000169860	P2RY1	chr3	152835131	152841439	6309	+	protein_coding	-2.41404	1.19984	-6.51283	0.000135937	0.00189663	1.52688
113	ENSG00000241399	CD302	chr2	159768628	159798255	29628	-	protein_coding	-1.4896	3.57785	-6.39129	0.00015583	0.00210188	1.18655
114	ENSG00000250510	GPR162	chr12	6821624	6829972	8349	+	protein_coding	-1.81944	1.89143	-6.3417	0.000164846	0.00218549	1.33699
115	ENSG00000158163	DZIP1L	chr3	138061990	138115818	53829	-	protein_coding	1.17176	4.67184	6.29295	0.000174266	0.00226925	0.859709
116	ENSG00000186187	ZNRF1	chr16	74999024	75110994	111971	+	protein_coding	-1.23887	4.60463	-6.29129	0.000174597	0.00226925	0.885103
117	ENSG00000162643	DNAI3	chr1	84999147	85133138	133992	+	protein_coding	-1.235	2.50898	-6.22597	0.000188187	0.00239786	1.13327
118	ENSG00000167992	VWCE	chr11	61258286	61295316	37031	-	protein_coding	-1.95184	2.61304	-6.22409	0.000188594	0.00239786	1.13658
119	ENSG00000100906	NFKBIA	chr14	35401513	35404749	3237	-	protein_coding	-1.06469	4.96243	-6.21975	0.00018954	0.00240417	0.730899
120	ENSG00000161544	CYGB	chr17	76527356	76551175	23820	-	protein_coding	-2.34902	4.45154	-6.78391	0.000228312	0.00276031	0.866893
121	ENSG00000184232	OAF	chr11	120211032	120230334	19303	+	protein_coding	-1.13673	5.44463	-6.04948	0.000237683	0.00284853	0.417465
122	ENSG00000133874	RNF122	chr8	33547754	33567128	19375	-	protein_coding	-1.17864	2.46061	-5.87296	0.000284818	0.00326892	0.713489
123	ENSG00000273802	H2BC8	chr6	26215159	26216692	1534	-	protein_coding	-1.1046	4.80093	-5.83294	0.000298822	0.0033857	0.273131
124	ENSG00000131015	ULBP2	chr6	149942014	149949235	7222	+	protein_coding	1.74937	2.09647	5.81943	0.000303718	0.00342162	0.693953
125	ENSG00000137507	LRRC32	chr11	76657524	76670747	13224	-	protein_coding	1.42319	5.81981	6.38946	0.000326851	0.00360932	0.19807
126	ENSG00000182612	TSPAN10	chr17	81637171	81648749	11579	+	protein_coding	-1.90876	1.20717	-5.68365	0.00035809	0.00385956	0.615015
127	ENSG00000186417	GLDN	chr15	51341655	51408005	66351	+	protein_coding	-1.84862	2.10508	-5.66996	0.000364136	0.0039027	0.527191
128	ENSG00000170412	GPRC5C	chr17	74424851	74451653	26803	+	protein_coding	-3.65218	-1.71496	-5.66378	0.0003669	0.00392997	0.151149
129	ENSG00000164112	SMIM43	chr4	121758881	121765427	6547	-	protein_coding	3.66941	-0.430221	5.66134	0.000367999	0.00393885	0.35319
130	ENSG00000165507	DEPP1	chr10	44970981	44978809	7829	-	protein_coding	-1.7895	2.55374	-5.6137	0.000390174	0.00411389	0.394523
131	ENSG00000108846	ABCC3	chr17	50634777	50692253	57477	+	protein_coding	1.19923	4.30862	5.60975	0.000392076	0.00412049	0.0601494
132	ENSG00000165929	TC2N	chr14	91779746	91867536	87791	-	protein_coding	2.49264	0.0774026	5.59311	0.000400205	0.00418865	0.459674
133	ENSG00000125245	GPR18	chr13	99254732	99261744	7013	-	protein_coding	4.14296	-0.449382	5.52651	0.000434622	0.0044446	0.173806
134	ENSG00000128594	LRRC4	chr7	128027071	128032107	5037	-	protein_coding	-4.19505	-0.527942	-5.51967	0.000438331	0.00447228	0.111186
135	ENSG00000163536	SERPINI1	chr3	167735243	167825569	90327	+	protein_coding	-1.36929	2.54706	-5.50439	0.000446752	0.00453201	0.244839
136	ENSG00000198959	TGM2	chr20	38127385	38166578	39194	-	protein_coding	-1.46588	9.20519	-5.98081	0.000499836	0.00492775	-0.588408
137	ENSG00000101115	SALL4	chr20	51782331	51802521	20191	-	protein_coding	2.71885	0.707413	5.39857	0.000510128	0.00499998	0.282293
138	ENSG00000100628	ASB2	chr14	93934166	93976739	42574	-	protein_coding	-2.41984	1.05494	-5.38574	0.000518458	0.00506818	0.268759
139	ENSG00000276600	RAB7B	chr1	205976740	206003461	26722	-	protein_coding	-1.86417	1.11823	-5.38551	0.000518605	0.00506818	0.261328
140	ENSG00000099204	ABLIM1	chr10	114431113	114768061	336949	-	protein_coding	1.65546	2.42229	5.37205	0.000527505	0.00511661	0.0838583
141	ENSG00000079263	SP140	chr2	230203110	230313215	110106	+	protein_coding	1.35382	1.95136	5.31646	0.000566045	0.00538417	0.070772
142	ENSG00000173805	HAP1	chr17	41717742	41734644	16903	-	protein_coding	-2.46947	0.692767	-5.29872	0.000578979	0.00545506	0.162898
143	ENSG00000198846	TOX	chr8	58805412	59119147	313736	-	protein_coding	-1.63883	2.18709	-5.28346	0.00059036	0.00553017	0.0195466
144	ENSG00000187193	MT1X	chr16	56682470	56684196	1727	+	protein_coding	-1.69915	3.39112	-5.36128	0.000609773	0.00567922	-0.173095
145	ENSG00000136717	BIN1	chr2	127048027	127107288	59262	-	protein_coding	-1.96946	4.9663	-5.74588	0.000637614	0.00588022	-0.349446
146	ENSG00000176428	VPS37D	chr7	73667831	73672112	4282	+	protein_coding	-2.33355	0.577957	-5.1552	0.00069624	0.00626862	-0.00870474
147	ENSG00000135218	CD36	chr7	80369575	80679277	309703	+	protein_coding	-1.37555	2.35702	-5.13541	0.000714337	0.00640248	-0.208578
148	ENSG00000134516	DOCK2	chr5	169637268	170083382	446115	+	protein_coding	1.62051	1.57228	4.98885	0.000865344	0.00737091	-0.303803
149	ENSG00000150054	MPP7	chr10	28050993	28334486	283494	-	protein_coding	2.54325	-0.157355	4.95388	0.000906272	0.00765378	-0.281185
150	ENSG00000159788	RGS12	chr4	3293028	3439913	146886	+	protein_coding	-1.08086	4.39826	-4.93317	0.000931491	0.0077932	-0.865397
151	ENSG00000197381	ADARB1	chr21	45073853	45226560	152708	+	protein_coding	1.02976	3.50375	4.88419	0.00099423	0.00814602	-0.778065
152	ENSG00000136997	MYC	chr8	127735434	127742951	7518	+	protein_coding	1.02768	4.58302	4.88179	0.000997406	0.00815819	-0.988187
153	ENSG00000028137	TNFRSF1B	chr1	12166991	12209228	42238	+	protein_coding	-1.81296	4.21791	-5.32925	0.000998915	0.00815819	-0.709783
154	ENSG00000182010	RTKN2	chr10	62183035	62268844	85810	-	protein_coding	3.65377	1.87861	5.29195	0.00104104	0.00840225	-0.323992
155	ENSG00000158373	H2BC5	chr6	26158146	26171349	13204	+	protein_coding	-1.10856	3.9232	-4.80184	0.00111023	0.00880147	-0.959515
156	ENSG00000128573	FOXP2	chr7	114086327	114693772	607446	+	protein_coding	-1.11729	3.81951	-4.78414	0.00113703	0.00895634	-0.963217
157	ENSG00000196747	H2AC13	chr6	27808199	27808701	503	+	protein_coding	-2.32503	1.33727	-4.78396	0.0011373	0.00895634	-0.509295
158	ENSG00000137731	FXYD2	chr11	117800844	117828698	27855	-	protein_coding	-3.39209	-1.06612	-4.76727	0.00116322	0.00910422	-0.668327
159	ENSG00000197467	COL13A1	chr10	69801880	69964275	162396	+	protein_coding	-1.01567	5.58279	-4.94035	0.00121471	0.00939659	-1.27877
160	ENSG00000101004	NINL	chr20	25452697	25585531	132835	-	protein_coding	-1.1199	4.77107	-4.79792	0.00133774	0.0100939	-1.26243
161	ENSG00000132000	PODNL1	chr19	13931187	13953392	22206	-	protein_coding	2.1327	0.86129	4.63336	0.00139574	0.010393	-0.681226
162	ENSG00000167676	PLIN4	chr19	4502180	4518465	16286	-	protein_coding	-1.72556	1.55205	-4.57358	0.00151533	0.0110372	-0.840942
163	ENSG00000215788	TNFRSF25	chr1	6460786	6466175	5390	-	protein_coding	-1.26415	2.2025	-4.55087	0.0015636	0.0112666	-0.993771
164	ENSG00000177599	ZNF491	chr19	11797667	11809622	11956	+	protein_coding	-1.00621	2.38614	-4.53633	0.0015954	0.0114298	-1.05265
165	ENSG00000173894	CBX2	chr17	79778148	79787983	9836	+	protein_coding	-1.55215	2.65687	-4.51826	0.00163585	0.0116255	-1.10968
166	ENSG00000091262	ABCC6	chr16	16149565	16223522	73958	-	protein_coding	-1.7527	0.778256	-4.44071	0.00182251	0.0124654	-0.92946
167	ENSG00000143382	ADAMTSL4	chr1	150549369	150560937	11569	+	protein_coding	-2.18862	2.965	-4.77885	0.00187355	0.0126882	-1.13522
168	ENSG00000135924	DNAJB2	chr2	219279342	219286898	7557	+	protein_coding	-1.29926	5.13122	-4.76145	0.00191249	0.0128825	-1.60204
169	ENSG00000158125	XDH	chr2	31334321	31414742	80422	-	protein_coding	1.69236	0.561679	4.4044	0.00191766	0.012894	-0.973022
170	ENSG00000169418	NPR1	chr1	153678688	153693992	15305	+	protein_coding	-2.76912	-2.15623	-4.39416	0.00194545	0.0130415	-1.13207
171	ENSG00000197959	DNM3	chr1	171841498	172418466	576969	+	protein_coding	1.596	1.21734	4.35239	0.00206337	0.0136222	-1.12359
172	ENSG00000107731	UNC5B	chr10	71212570	71302864	90295	+	protein_coding	1.36678	7.88144	4.69202	0.00207706	0.013657	-2.06431
173	ENSG00000058335	RASGRF1	chr15	78959906	79090780	130875	-	protein_coding	1.65332	0.727702	4.26614	0.00233182	0.0148189	-1.1788
174	ENSG00000117394	SLC2A1	chr1	42925353	42958893	33541	-	protein_coding	1.16056	3.9744	4.29012	0.00254849	0.0158902	-1.81657
175	ENSG00000115590	IL1R2	chr2	101991960	102028544	36585	+	protein_coding	-2.64535	-1.68689	-4.09767	0.0029703	0.0177869	-1.43728
176	ENSG00000165959	CLMN	chr14	95181940	95319908	137969	-	protein_coding	-3.07717	-1.23122	-4.03825	0.00323812	0.0188837	-1.48396
177	ENSG00000167653	PSCA	chr8	142670308	142682725	12418	+	protein_coding	-2.00796	-0.698329	-3.97044	0.00357561	0.0203012	-1.51331
178	ENSG00000171517	LPAR3	chr1	84811602	84893206	81605	-	protein_coding	-2.57657	-0.959138	-3.93987	0.00373983	0.0209602	-1.57626
179	ENSG00000075240	GRAMD4	chr22	46576012	46679790	103779	+	protein_coding	-1.15216	4.63245	-4.17436	0.0037528	0.0210131	-2.26089
180	ENSG00000166825	ANPEP	chr15	89784895	89815401	30507	-	protein_coding	-1.03341	6.32139	-4.20605	0.00377555	0.0210981	-2.54179
181	ENSG00000110492	MDK	chr11	46380756	46383837	3082	+	protein_coding	-1.20566	6.7483	-4.17513	0.00392654	0.0216731	-2.63599
182	ENSG00000004975	DVL2	chr17	7225342	7234517	9176	-	protein_coding	-1.20442	6.36334	-4.17104	0.00394701	0.0217659	-2.5911
183	ENSG00000116299	ELAPOR1	chr1	109113679	109206781	93103	+	protein_coding	1.41013	0.491568	3.8315	0.00438978	0.023563	-1.76913
184	ENSG00000205336	ADGRG1	chr16	57610652	57665580	54929	+	protein_coding	1.29034	2.56834	3.77627	0.00476626	0.0250675	-2.22092
185	ENSG00000118849	RARRES1	chr3	158696892	158732489	35598	-	protein_coding	1.24808	2.04561	3.75763	0.00490091	0.0255498	-2.14853
186	ENSG00000133135	RNF128	chrX	106693794	106797016	103223	+	protein_coding	1.1903	1.80485	3.70831	0.00527704	0.0270134	-2.18026
187	ENSG00000129521	EGLN3	chr14	33924227	34462774	538548	-	protein_coding	-2.64811	-0.97339	-3.69119	0.00541468	0.0275446	-1.8857
188	ENSG00000096696	DSP	chr6	7541617	7586714	45098	+	protein_coding	2.20186	-0.134992	3.69118	0.00541476	0.0275446	-1.89355
189	ENSG00000167994	RAB3IL1	chr11	61897301	61920269	22969	-	protein_coding	-2.16834	3.25989	-3.9217	0.00544423	0.0276551	-2.32017
190	ENSG00000214402	LCNL1	chr9	136981904	136986410	4507	+	protein_coding	-1.49258	4.54103	-3.92095	0.00544952	0.027674	-2.61257
191	ENSG00000204366	ZBTB12	chr6	31899613	31902086	2474	-	protein_coding	-1.53046	0.140959	-3.67285	0.00556633	0.0280517	-1.943
192	ENSG00000178947	SMIM10L2A	chrX	135421944	135428075	6132	+	protein_coding	-1.9348	0.0292635	-3.66099	0.00566682	0.0284057	-1.94129
193	ENSG00000197077	KIAA1671	chr22	24952716	25197448	244733	+	protein_coding	-1.00603	2.44343	-3.61405	0.00608359	0.030006	-2.43981
194	ENSG00000100321	SYNGR1	chr22	39349925	39385575	35651	+	protein_coding	-1.55137	1.93002	-3.58666	0.00644117	0.0312328	-2.37128
195	ENSG00000115884	SDC1	chr2	20200797	20225433	24637	-	protein_coding	1.10464	4.89274	3.78568	0.00651368	0.0315005	-2.90171
196	ENSG00000142102	PGGHG	chr11	289126	296107	6982	+	protein_coding	-1.76037	3.87584	-3.78272	0.0065394	0.0316077	-2.66128
197	ENSG00000187266	EPOR	chr19	11377207	11384342	7136	-	protein_coding	-1.28826	1.63598	-3.56524	0.0065515	0.0316148	-2.3453
198	ENSG00000172575	RASGRP1	chr15	38488103	38565575	77473	-	protein_coding	2.70801	-1.14442	3.51435	0.00708	0.0334662	-2.11418
199	ENSG00000182742	HOXB4	chr17	48575507	48578350	2844	-	protein_coding	-1.07045	4.20461	-3.65963	0.00718445	0.0338276	-2.88585
200	ENSG00000166387	PPFIBP2	chr11	7513298	7657127	143830	+	protein_coding	-1.11136	1.49489	-3.49722	0.00726793	0.0341757	-2.42645
201	ENSG00000177732	SOX12	chr20	325552	330224	4673	+	protein_coding	-1.13701	4.44246	-3.68696	0.00743205	0.0348463	-2.9382
202	ENSG00000101134	DOK5	chr20	54475593	54651169	175577	+	protein_coding	-1.62792	0.813932	-3.45594	0.00774248	0.0358776	-2.34497
203	ENSG00000177614	PGBD5	chr1	230314490	230426332	111843	-	protein_coding	1.14826	2.40417	3.44693	0.00785032	0.0362174	-2.7021
204	ENSG00000180155	LYNX1	chr8	142771197	142777810	6614	-	protein_coding	-1.6171	3.37588	-3.63273	0.00799539	0.0366969	-2.77724
205	ENSG00000163734	CXCL3	chr4	74036589	74038807	2219	-	protein_coding	-2.41028	-1.80365	-3.42751	0.0080882	0.0369518	-2.24183
206	ENSG00000184792	OSBP2	chr22	30693782	30907824	214043	+	protein_coding	-1.17451	1.97825	-3.40777	0.00833765	0.0378204	-2.6625
207	ENSG00000120696	KBTBD7	chr13	41189834	41194569	4736	-	protein_coding	-1.43132	2.0501	-3.38656	0.0088286	0.0393571	-2.71262
208	ENSG00000129682	FGF13	chrX	138614727	139222777	608051	-	protein_coding	-1.50172	0.00630394	-3.36071	0.0089658	0.0398393	-2.37734
209	ENSG00000130787	HIP1R	chr12	122834453	122862961	28509	+	protein_coding	-1.6067	4.53481	-3.53328	0.00915187	0.0404715	-3.15964
210	ENSG00000130653	PNPLA7	chr9	137459952	137550402	90451	-	protein_coding	-2.25683	1.29758	-3.45069	0.00954954	0.0416965	-2.53174
