# Supplementary material for: An Integrative Transcriptome Subtraction Strategy to Identify Human lncRNAs That Specifically Play a Role in Activation of Human Hepatic Stellate Cells
Source: Noncoding RNA. 2024 Jun 6;10(3):34. doi: 10.3390/ncrna10030034 (PMC11206700; doi:10.3390/ncrna10030034)
Supplement: Supplementary file 1 [file ncrna-10-00034-s001.zip › Table S2 Nucleotide sequence list.xlsx]

## Sheet: Sheet2
qPCR primers
ACTA2-F	GGTGCTGTCTCTCTATGCCT
ACTA2-R	AAGGAATAGCCACGCTCAGT
COL1A1-F	CACCAATCACCTGCGTACAG
COL1A1-R	GCAGTTCTTGGTCTCGTCAC
LOX-F	CTGAAGGCCACAAAGCAAGT
LOX-R	CCAGGACTCAATCCCTGTGT
PDGFRβ-F	AGACTGTTGGGCGAAGGTTA
PDGFRβ-R	CTGCACGGCAGTATAGAGGA
TGFβ-F	GAGCCCTGGACACCAACTAT
TGFβ-R	CAGAAGTTGGCATGGTAGCC
FN1-F	GGTACAGGGTGACCTACTCG
FN1-R	GGGCTGGCTCTCCATATCAT
CARMN-F	TCAGTGCCAGCTGCTTAA A
CARMN-R	GGTGTCACTGCTTCTCAACT
NEAT1-F	GTGCTTGGAACCTTGCTTCA
NEAT1-R	GCAAGCTCCATCTACAAGGC
DANCR-F	CAATGCAGCTGACCCTTACC
DANCR-R	TTCGGTGTAGCAAGTCTGGT
18s-F	AGTCCCTGCCCTTTGTACACA
18s-R	CGATCCGAGGGCCTCACTA
Knockdown Tools
GapmeR Smim30	GGCGTGGGTGAGAGTT
ASO1 Smim30	CAGAGTTCTTGCTTCTCTGA
ASO2 Smim30	AGGTTCCACTTCTTAACGAG
RACE
RACE-1st	GGAACACAGAGGCAGAAACA
RACE-2nd	GCCACCTGGTTCAACATCAC
Full length amplification
CARMN-Full Length-F	AGCTCATATAAGGTAAAAGGC
CARMN-Full Length-R	CTCACGTGCAGCTGGTGGGTAA
CRISPR-a sgRNA
CARMN-sg1-F	TCAAGGCAAGGTAGTCACGT
CARMN-sg1-R	ACGTGACTACCTTGCCTTGA
CARMN-sg2-F	AAAGCAACATTCAGCACCGG
CARMN-sg2-R	CCGGTGCTGAATGTTGCTTT
CARMN-sg3-F	ACCTTGCCTTGACCTGCCCC
CARMN-sg3-R	GGGGCAGGTCAAGGCAAGGT
sgScramble-F	GCACTACCAGAGCTAACTCA
sgScramble-R	TGAGTTAGCTCTGGTAGTGC
