# Supplementary material for: An Integrative Transcriptome Subtraction Strategy to Identify Human lncRNAs That Specifically Play a Role in Activation of Human Hepatic Stellate Cells
Source: Noncoding RNA. 2024 Jun 6;10(3):34. doi: 10.3390/ncrna10030034 (PMC11206700; doi:10.3390/ncrna10030034)
Supplement: Supplementary file 1 [file ncrna-10-00034-s001.zip › Table S3 Donor Information.xlsx]

## Sheet: Sheet1
		Donor 1	Donor 2
	Gender	Female	Female
	Age	55 years	39 years
	BMI	20.45	24.4
	Ethnicity	Asian	Caucasian
	Tobacco Use	No	No
	ETOH use	No	Yes
	Lot Identifier	OSZ	SBC
	Passage	P1	P1
	HIV	Neg	Neg
	HCV	Neg	Neg
	HBV	Neg	Neg
	Syphilis	Neg	Neg
	Gram+	Neg	Neg
	Gram-	Neg	Neg
	Mycoplasma	Neg	Neg
	Fungi	Neg	Neg
