# Supplementary material for: An Integrative Transcriptome Subtraction Strategy to Identify Human lncRNAs That Specifically Play a Role in Activation of Human Hepatic Stellate Cells
Source: Noncoding RNA. 2024 Jun 6;10(3):34. doi: 10.3390/ncrna10030034 (PMC11206700; doi:10.3390/ncrna10030034)
Supplement: Supplementary file 1 [file ncrna-10-00034-s001.zip › Table S4 Correlation gene list for CARMN, Linc01711, and RP11-154H23.3..xlsx]

## Sheet: CARMN-Stellate
Gene name	similarity
CARMN	1
CALD1	0.557011
NET1	0.556342
SPARC	0.551131
ADAM12	0.550921
ZNF618	0.550266
TLE3	0.550153
TNC	0.549711
PACS1	0.549536
APBB2	0.548856
RAI14	0.545653
NCS1	0.543964
VAV2	0.543081
MYC	0.542803
SDC1	0.541743
PIK3CD	0.54075
ELK3	0.540093
NCOR2	0.539978
GALNT10	0.538781
SGPL1	0.538692
DDI2	0.538219
LRRC8C	0.537026
ADAMTS6	0.535779
SRRD	0.535438
KLF7	0.535374
PFKFB3	0.535017
KLF10	0.533568
FBN1	0.533362
NDST1	0.532653
GREM1	0.532477
RUNX1	0.531957
PPP1R13L	0.531739
FURIN	0.531145
ZSWIM4	0.530185
TBC1D2B	0.530052
EML1	0.529867
ARHGAP31	0.52982
COL1A1	0.528898
SPECC1	0.528515
LZTS1	0.527361
TIMP3	0.52703
MPRIP	0.525484
RALB	0.525019
MAP3K4	0.524943
DUSP16	0.52343
FERMT2	0.522672
PLK3	0.522427
LRP12	0.522211
TASOR2	0.52202
TNFRSF19	0.520192
BCL9L	0.52015
NOLC1	0.519746
UBA6	0.519098
NOCT	0.517522
PDGFRB	0.517033
CEP170	0.515032
MLXIP	0.514809
MYH9	0.514488
SMG6	0.514388
SMURF1	0.513827
RCL1	0.513388
JARID2	0.513131
SMURF2	0.512629
CEMIP2	0.512443
MBOAT2	0.511904
PHLDB1	0.511831
TPM4	0.511197
FOXC2	0.510872
FMNL3	0.510511
SH3GL3	0.50843
DUSP1	0.507994
DIXDC1	0.507587
MAFK	0.506877
SSC5D	0.506599
CDR2L	0.506582
MSN	0.506288
OTUD4	0.506211
ACTN1	0.505602
UACA	0.50484
NTM	0.504838
ITPRIP	0.504735
C3orf52	0.502687
CREB3L1	0.502547
ALDH1L2	0.501831
PER2	0.501752
SRF	0.501157
TJP1	0.501001
BPGM	0.500409
HBEGF	0.500386
FKBP14	0.500133
TMEM41B	0.500132
KLF13	0.498947
CDH2	0.498942
ITGAV	0.498688
DSE	0.498053
FOXS1	0.497787
PRKAB2	0.496917
TINAGL1	0.495292
MIR31HG	0.495204
SEC14L2	0.494911
AREL1	0.494757
MTHFD1L	0.493367
FHOD3	0.493181
AMMECR1L	0.492842
MARCKSL1	0.491302
HOMER1	0.490901
KIAA1549L	0.490373
STK38L	0.489632
FOXP1-DT	0.489199
CSRNP1	0.489012
SLC35F2	0.48877
WNT7A	0.488607
OSBPL8	0.488407
CTPS1	0.487821
HMGXB3	0.487431
SEC24D	0.486021
ULK1	0.486021
SLC7A1	0.485442
MFSD12	0.484962
PVR	0.484806
SSR3	0.484363
PLEC	0.48422
SLC7A6	0.483921
NLK	0.483719
IGSF3	0.483259
EGR2	0.483195
ARHGEF28	0.482778
SERPINA9	0.482395
POU4F2	0.481961
ARHGEF40	0.481769
ETV6	0.48094
LINC00941	0.480922
HES1	0.480782
ID3	0.480671
TULP4	0.480001
MRAS	0.479824
TBC1D16	0.479712
VCAN	0.479181
CDC42SE1	0.478395
LRRC15	0.477828
HCG18	0.477734
ATP13A3	0.477613
MYCT1	0.477529
CCDC144A	0.477517
PDLIM7	0.4771
MGP	0.476747
NHSL3	0.476388
ACTBL2	0.476005
SOX4	0.475924
TET3	0.475661
LIMS1	0.475536
DSP	0.475373
PGBD5	0.475338
HS1BP3-IT1	0.474364
PTPRE	0.47419
FN1	0.474189
MYOZ1	0.473811
CCM2L	0.473689
LAMB1	0.473471
COL27A1	0.473388
TTPAL	0.473199
PMEPA1	0.472604
TRAPPC10	0.472374
MTMR3	0.47169
THBS1	0.471667
SNAI1	0.471469
SYN1	0.471415
AZIN2	0.471323
NKILA	0.471197
MYOM3	0.471067
PCDH1	0.470984
DSP-AS1	0.470831
SPDL1	0.470774
TENM2	0.470556
JAG1	0.470357
P2RY6	0.469778
SMAD7	0.469751
TSPAN12	0.4697
INHBA	0.469515
LINC02989	0.469485
COL5A1	0.469438
PTHLH	0.469435
DACT1	0.46907
GOLT1B	0.468943
PDGFB	0.468632
TSPAN2	0.468632
CDH11	0.468581
ITGA5	0.468425
HTR1D	0.468376
AMIGO2	0.468258
HECW2	0.468194
TNS1	0.46814
C2orf27A	0.468073
GAL	0.467932
LTBP2	0.467767
ACSL3	0.467548
IL11	0.467388
CHST11	0.467385
PODXL	0.46733
COL6A3	0.467296
SERPINE1	0.467153
MICAL2	0.467098
ADAM19	0.466956
JUNB	0.466922
TGFBI	0.466912
EDN1	0.466809
LMCD1	0.466746
CSF1R	0.466694
GDF6	0.466498
UBASH3B	0.466405
PLEKHG4B	0.466304
EMB	0.466237
NEDD9	0.466166
CGB8	0.465967
CCDC32	0.465929
BHLHE40	0.465902
MYO10	0.465879
MEOX1	0.465853
HHIP	0.465567
STRA6	0.465527
PDCD6IP-DT	0.465382
KIRREL1	0.465358
SLC46A3	0.465217
ANKRD11	0.464546
SLC19A2	0.464489
LPAR5	0.464372
NUAK1	0.464241
MDGA1	0.464104
BGN	0.463688
XYLT1	0.463688
CERK	0.463669
FSCN1	0.463616
ODAPH	0.463473
PKNOX2	0.463378
KCNH1	0.462706
LIF	0.462324
SH3BP5L	0.462305
TMEM88	0.462178
UNC5B	0.461293
NRP2	0.461269
PHACTR2	0.461124
ETV3	0.461095
RASA3	0.460854
PXDC1	0.46072
SPSB1	0.460452
TBX3	0.459878
OPCML	0.459756
DVL1	0.459657
ISLR2	0.458934
TARS1	0.458678
POMT2	0.458466
DOCK2	0.45844
LIPG	0.458361
KCNG1	0.45813
HOXB9	0.457896
MT1X	0.457849
QTRT2	0.4576
DDX21	0.457469
ZNF92	0.456947
ACTC1	0.456694
RAPGEF2	0.456547
TGFB1	0.456211
UTP20	0.455813
RAP1GAP2	0.455732
FOXP4	0.45547
NOX4	0.455158
WNT5B	0.454358
CCNB1IP1	0.453248
SH2D2A	0.452972
WNT9A	0.452682
CDKN2B	0.452607
RELT	0.452485
ABL1	0.4519
GFPT2	0.451817
PRG4	0.451632
HRH1	0.45163
BLOC1S2	0.451534
GPC6	0.451515
MIR17HG	0.451288
LINC01629	0.451283
MSX1	0.450675
MYOCD	0.449943
PGM2L1	0.448829
MYBBP1A	0.448825
PANX1	0.448465
TAGLN2	0.448026
ANO6	0.447488
DSG2	0.447382
SKI	0.447075
RRP1B	0.447014
MEX3B	0.446848
PXDN	0.44683
SULF2	0.446615
DENND2B	0.445846
SEPTIN6	0.445235
DHX33	0.444973
GNPNAT1	0.444565
TCF3	0.444504
SEL1L3	0.444476
PALLD	0.443935
DYRK2	0.443683
SIM2	0.441755
FAP	0.440584
LRP1	0.440267
NTRK1	0.44019
TTC3	0.439605
MYOSLID	0.438156
FARP1	0.437496
ACTA2	0.436628
DBN1	0.436327
ZC3HAV1	0.43631
PLXNA1	0.435691
GNB4	0.435404
CCND1	0.4353
PCNX1	0.434995
PI16	0.43461
LRRC59	0.433914
NT5DC2	0.433453
MAP3K4-AS1	0.433252
EPHB2	0.43289
CCDC93	0.432727
STARD13	0.432708
YIPF5	0.432352
POLR1G	0.431534
TMEM185B	0.43142
FBLN5	0.431272
BMP1	0.430671
ST3GAL1	0.430466
DLG5	0.430444
BHLHE40-AS1	0.430258
SLFNL1-AS1	0.429922
KDM6B	0.429154
CCR4	0.429098
ITPR2	0.428979
HIVEP1	0.428937
PXN	0.428903
SPHK1	0.42822
MAF	0.427351
SS18	0.427219
SIPA1L3	0.426668
CASC15	0.426367
TRIO	0.42624
CAMKK1	0.426158
SLC4A2	0.425607
SLC26A2	0.425158
ENG	0.42511
SKIL	0.424902
DUSP7	0.424877
SAMD5	0.424791
RARA	0.424561
PYCR1	0.42438
PPRC1	0.424187
STK24	0.423688
ICE1	0.423488
RBMS1	0.42329
LTBP1	0.421839
EGFR	0.421482
ADGRA2	0.421344
TPM1	0.420957
MINAR1	0.420497
SLC4A7	0.420367
ITGB1	0.419996
MLPH	0.419973
JPH2	0.419571
NREP	0.419562
NGF	0.419094
MIR196A1	0.419024
ZBED4	0.418988
LINC01239	0.418802
APCDD1L-DT	0.41857
SLC22A3	0.418219
FLNA	0.418173
SAMD11	0.418105
TRIB1	0.417816
WDR43	0.417392
IPO7	0.416992
PTPN21	0.416798
HSP90AB1	0.41643
QRICH2	0.416124
SPACA6-AS1	0.415989
CLN8	0.415905
AMZ1	0.41579
F2RL2	0.415505
IL1RAP	0.41544
RXFP3	0.414619
NUMBL	0.41447
NFYA	0.41396
IGSF9	0.413652
ZFHX3	0.412888
CHST6	0.41242
PDCD11	0.412361
EDNRA	0.412324
EIF4G1	0.412307
ANGPTL2	0.412153
SH3PXD2A	0.411157
VEGFA	0.411097
SLC41A2	0.410968
ACLY	0.410369
MEX3A	0.410182
DKC1	0.409941
MMP2	0.409918
THBS1-IT1	0.409677
ZC3H12A	0.409327
SELENOI	0.408861
CHN1	0.408809
LINC01943	0.408769
DIMT1	0.408656
MTHFD2	0.408614
POLR3D	0.408562
ABCE1	0.408519
BNAT1	0.408504
PAWR	0.40796
TBILA	0.407862
ENTPD7	0.407829
ACAP1	0.407541
LCIIAR	0.407537
NKAIN1	0.407465
ST20	0.407316
NUAK2	0.407173
ZPLD1	0.406761
DLGAP4	0.405918
SEC23A	0.405691
COLGALT1	0.405395
KDM7A	0.405243
DHX37	0.404578
CLDN4	0.404474
CAMSAP2	0.404316
SPTBN2	0.40424
SLC6A8	0.404187
KRT81	0.403768
SH3RF1	0.403378
PPP1R14B-AS1	0.402954
COL4A2	0.402554
NPAS4	0.401836
ADTRP	0.401548
RASGRP1	0.401431
SLC7A5	0.401194
C5orf46	0.40118
PLEKHA8	0.401061
SPOCK1	0.401027
PUM3	0.400672
MIAT	0.400365
LINC00862	0.399827
TES	0.399792
KBTBD11	0.399699
PNPT1	0.399603
POLM	0.39954
MTAP	0.399386
FAM91A1	0.398882
GADD45B	0.398814
FIRRE	0.398592
LINC01415	0.398589
ABCB8	0.398029
CCDC3	0.397977
GFOD1	0.397764
YLPM1	0.397229
MIR23AHG	0.397192
COL15A1	0.396934
JMJD7	0.396883
SUSD6	0.39681
GNL3	0.396627
ARMC9	0.396185
F2RL1	0.395294
IGFBP3	0.395266
ANXA8	0.394901
RNF121	0.39487
CCNJL	0.394781
DOCK6	0.394564
PIEZO1	0.3944
ZNF485	0.394151
PDIA5	0.394084
EIF3J	0.393999
SLC16A1	0.393912
LINC03057	0.39357
FHL3	0.393372
SHISAL1	0.393124
MIR22HG	0.392406
COL18A1	0.392383
RANBP3L	0.392304
TSKU	0.391954
CLIC3	0.391497
ABAT	0.391401
LINC00327	0.391166
SNED1	0.391047
INAVA	0.391047
HR	0.39093
NAV1	0.390914
PLXNA4	0.390737
ZFAND5	0.390704
CTIF	0.390671
MALT1	0.390648
MYO1D	0.390646
ARCN1	0.390523
SCIRT	0.390488
IL13RA1	0.390011
LUZP1	0.389934
LRIG3	0.389865
MAGI3	0.389707
PSMD2	0.389561
SMOX	0.389399
HEPACAM	0.389157
MAK16	0.389011
COL1A2	0.388988
RPL17	0.388908
CDC42BPB	0.388774
MYO9B	0.388725
RFLNB	0.388702
KIAA1614-AS1	0.388453
IFNE	0.388351
PIK3IP1	0.388142
RNF150	0.387553
PLXNA2	0.387512
FBXO32	0.387304
ACKR3	0.387099
AMER1	0.386982
NKX3-1	0.3869
ADAMTSL4-AS2	0.386595
DND1	0.386548
GPR75	0.386134
GPAM	0.386112
TMEM39A	0.386025
GBGT1	0.385873
ACTG1	0.385782
COL25A1	0.385773
KANK4	0.385703
S1PR3	0.385691
SUSD4	0.385452
KRT7	0.385443
LPCAT2	0.385273
CYTH1	0.385168
GOSR2	0.385152
ROS1	0.384574
LAPTM5	0.384412
LRP4	0.384268
PCGF3	0.384165
PARVB	0.384131
FOSB	0.383979
APCDD1L	0.383673
ATP6V0A2	0.383157
TNFSF15	0.382807
LITATS1	0.382633
GASAL1	0.382555
RRP12	0.382447
ANKLE2	0.382329
FSTL3	0.382218
CXXC5	0.382143
MPP3	0.382116
PNO1	0.38194
RAMP1	0.381625
TBX20	0.381232
SH3KBP1	0.38108
ADAMTS2	0.381031
JAM2	0.380754
LNCTSI	0.380731
MYORG	0.380572
FBLIM1	0.380484
ACHE	0.380327
PHOSPHO1	0.380315
TRIM9	0.380222
UBTD1	0.380046
ADAMTS7	0.379984
PLAU	0.379887
RUSC2	0.37973
SMC5	0.379581
KCNE4	0.379566
GOLGA3	0.379312
LTBP4	0.379294
ZNF469	0.379265
HIC1	0.3792
UGDH	0.378942
SOWAHC	0.378861
ABCD1	0.37851
SRPX2	0.378409
PRRC1	0.378224
NOTCH3	0.378199
CCDC74B	0.378052
LINC01583	0.377844
TTLL9	0.377826
KCNJ14	0.376882
VOPP1	0.376595
SPATA13	0.376447
ACOX3	0.376184
SLC39A10	0.375895
OLFM2	0.375769
ARK2N	0.375424
VDR	0.375357
IGLON5	0.375028
PLXND1	0.375004
UCK2	0.374789
DCAF13	0.374454
LGMN	0.374375
NES	0.374205
MACO1	0.374154
ITPRIPL2	0.374098
ZFP69B	0.373947
FLNB	0.37356
NRAS	0.373497
LINC02544	0.373465
HAS2	0.372992
CCNJ	0.372878
HYAL3	0.372845
PODNL1	0.372796
NECTIN3-AS1	0.372688
CCDC74A	0.372529
SPEN	0.372505
C3orf80	0.372331
SCG5	0.37227
CHSY3	0.372017
IGFBP7	0.371859
DOCK10	0.371855
L1TD1	0.371569
EFNB2	0.371548
MLLT11	0.371444
TAF1D	0.37132
JMJD1C	0.37116
CLPTM1L	0.370966
TCOF1	0.370378
KIRREL3	0.3702
ENC1	0.36998
MAGED1	0.369907
ACTB	0.369827
MYL9	0.369591
MARCHF4	0.369575
GRAP	0.369121
CRLF1	0.369024
KRT3	0.368502
NR2F1-AS1	0.368113
MAP3K2	0.368004
PTGS2	0.367939
CACNA1C	0.367064
SIK1	0.366814
PMM2	0.36681
CACHD1	0.366489
GOLIM4	0.366482
GPR68	0.366441
ARID1B	0.366164
MRC2	0.366086
KCTD15	0.366002
LINC00205	0.366
SEMA7A	0.365885
ANKRD50	0.365697
SRC	0.365621
KRT79	0.365581
SPINT1	0.365157
CLDN14	0.365044
GLI1	0.365002
MICALL2	0.364677
RGS3	0.364373
ANKRD52	0.364317
CDS1	0.364115
PRR5L	0.36408
SLC38A5	0.364036
CDK6	0.363935
NCBP3	0.363929
PIK3IP1-DT	0.363811
TEK	0.363399
TP53I3	0.363305
ARFGAP1	0.363156
TCIM	0.363126
MIR193BHG	0.3628
SSR1	0.362757
NEGR1	0.362615
PSME4	0.361978
FNDC3A	0.361368
AEBP1	0.361239
SLC29A1	0.361233
RABEPK	0.361206
WDR4	0.361101
PPFIA1	0.360932
FAM43A	0.360656
P3H4	0.360593
ITGB1-DT	0.360531
TNFAIP8L3	0.360511
PPP1R14B	0.360218
S1PR5	0.360069
CHRNA9	0.359828
ERFE	0.359668
KCNK6	0.359663
LGR6	0.359617
TRAF1	0.35961
SNORD83A	0.35937
DNM1L	0.358454
WDR3	0.357791
C13orf46	0.357708
EPHB3	0.357662
SOCAR	0.357613
INPP4B	0.357504
FHIP2A	0.357361
ZBTB40-IT1	0.357112
SHROOM2	0.357109
SLC39A13-AS1	0.357089
LINC01711	0.357027
CDK5R1	0.356855
H6PD	0.356782
KRT8	0.356731
SPTLC2	0.35653
COL11A1	0.356424
PTK2	0.356297
PTPRF	0.356227
POSTN	0.356182
KDELR3	0.356066
SIRPA	0.355955
RGPD8	0.355736
MYO7B	0.355683
ETV4	0.355432
NRXN3	0.355431
LFNG	0.355325
CALHM5	0.355259
PAK3	0.355197
TTL	0.355195
CYP27C1	0.355135
ADAMTS5	0.355099
TUT7	0.354457
GPR135	0.354273
SACS	0.354028
TAGLN	0.353863
CHD1	0.353764
TMEM145	0.353736
CLSTN2	0.353645
GSTO2	0.353572
TBX2	0.353553
SLC24A3	0.353457
GADD45G	0.353063
NINL	0.352584
CEP170B	0.352321
SPATS2L	0.352274
ST6GAL1	0.352188
FAM177A1	0.352175
PTPDC1	0.352134
TIMP1	0.351795
GAN	0.351751
LCP1	0.351707
PITX3	0.35164
PRR4	0.35162
SERTAD1	0.351614
BLM	0.351349
TMEM51	0.350861
RNF19B	0.350846
DCBLD1	0.350807
OCIAD2	0.350805
TRPC3	0.350543
SPOCD1	0.350506
FAM98A	0.350331
CHROMR	0.350078
ZNF597	0.350012
TNFRSF12A	0.349974
TNKS1BP1	0.349948
UTP15	0.349848
VGLL3	0.349806
ESAM	0.349801
RHOB	0.349682
FUT8	0.349666
ISG20L2	0.349302
MRPS25	0.348876
TRAC	0.348627
EVC2	0.34857
IARS1	0.348391
ZNF468	0.348372
TDG	0.348324
FAM186B	0.348147
GNL3L	0.347826
HTRA4	0.347468
MMP7	0.347371
METTL1	0.347313
FKBP1A	0.347304
RNF215	0.347291
NXPH4	0.347102
PWWP2A	0.346829
HPS4	0.346811
KDM5B	0.346687
PORCN	0.34653
CD40	0.346499
EPIC1	0.346433
DAAM2	0.346405
UTP25	0.346128
IL32	0.345801
FAM120A	0.345649
TMEM268	0.345291
CDYL2	0.345208
ACTG2	0.34488
LINC02086	0.344827
RUNX3	0.344605
CDK14	0.344588
USP46	0.344547
S1PR2	0.344373
FNBP1L	0.344301
LYL1	0.344262
ZFP92	0.343735
IL18BP	0.343584
ADAMTS4	0.343505
XXYLT1	0.343485
MIR4435-2HG	0.343203
GOPC	0.343138
COL4A1	0.342756
LIMK1	0.342585
ZNF749	0.342585
ITGA2	0.342564
UBE2F	0.34247
MPHOSPH10	0.342333
LINC02728	0.342158
RGS7	0.342149
PALD1	0.342076
SYT1	0.341779
SERPINE2	0.341608
GJA1	0.341461
LETM1	0.341236
BBOF1	0.34081
EFHD1	0.340401
OASL	0.34029
SLC25A25-AS1	0.340199
HAPLN3	0.340048
TRAF5	0.339953
TNFRSF21	0.33978
GCLM	0.339606
LINC02204	0.339593
LDLRAD4	0.339525
CXCL11	0.339461
GPR157	0.33931
FXYD6	0.339204
MAP1S	0.339115
KREMEN2	0.339061
FCRLA	0.339022
ROBO1	0.338534
RRP1	0.338424
MIR34AHG	0.338055
NCK2	0.337651
YKT6	0.337462
URB1	0.337296
ZEB1	0.337165
PGBD1	0.337143
KCNMB1	0.336972
CAMK1D	0.336855
LINC02968	0.336542
TCF7	0.33646
DUXAP8	0.33638
CCL5	0.336269
RARA-AS1	0.336161
KLHL25	0.336075
SCN7A	0.335858
SLC12A4	0.335577
PMAIP1	0.335234
CXCL10	0.335078
HIVEP2	0.335069
HES4	0.334679
PTK7	0.334386
KCTD11	0.334354
ZNF587	0.334338
LINC01969	0.334299
ADAMTS10	0.333952
FKBP1C	0.333855
FKBP10	0.333533
PYGM	0.333426
IL4R	0.333391
HTRA1	0.333072
ZDHHC17	0.332699
KIF21A	0.332353
UGT3A2	0.332341
HELZ2	0.332294
NT5C1A	0.332167
KIAA0930	0.332153
IFNGR2	0.331449
SLC49A3	0.331371
SLC20A2	0.331355
SLIT3	0.330911
PRR5	0.33028
ERFL	0.329757
NAA25	0.329754
ZNF335	0.329708
UCN2	0.32966
KLC1	0.329516
ALDH1B1	0.32891
MEG3	0.328896
MYBL2	0.328472
DNAJC24	0.32832
NKD1	0.328317
KRT86	0.32822
AADAT	0.32815
KDM1A	0.328146
ADO	0.328113
ZBED1	0.327742
PANK3	0.327631
N4BP2	0.327522
DNAJC18	0.327518
N4BP3	0.32736
FOXO1	0.327321
ASIC3	0.327265
LINC00926	0.326677
GRB10	0.326591
CARD11	0.326496
SORCS2	0.326326
NMD3	0.326322
WDR41	0.326304
DENND2C	0.326237
SSTR2	0.32602
PEDS1	0.325951
AKAP12	0.32581
SELENOM	0.325731
FSD1L	0.325725
ST6GALNAC5	0.325579
EVI5	0.325556
ZNF195	0.325292
PCED1B	0.325275
GTF2H2C	0.325079
MX2	0.325047
PRKAR2A	0.324914
EIF4A1	0.324732
ITGA1	0.324553
FAM117B	0.324552
PLA2R1	0.324334
KTN1-AS1	0.324279
CNTN1	0.3242
ZNF592	0.324143
LIMK2	0.32378
TCERG1	0.323677
SLC30A7	0.323618
KY	0.323481
NPR3	0.323265
VSTM1	0.323166
ZNRF3	0.323047
NHERF2	0.322767
TWNK	0.322545
UNC13A	0.322534
EML3	0.322308
ANKIB1	0.322224
PCDHB12	0.321989
EPOP	0.321942
EFR3A	0.321689
RSKR	0.321194
STARD10	0.321009
RABGGTB	0.320986
OAS1	0.320967
RPS6KC1	0.320899
MCL1	0.320891
IFI44L	0.320644
PRDM15	0.320422
FGD4	0.320308
SMG1	0.319668
CD69	0.319654
EFNA1	0.319534
PAM16	0.319353
EIF2S1	0.319326
FGF18	0.319158
MATN3	0.319146
LRRC32	0.319093
SIPA1L1	0.318956
SEC24A	0.318687
OAS2	0.318625
TBC1D19	0.318335
ARF4	0.318332
DCAF4	0.318305
EFR3B	0.317977
NAT8L	0.317887
LINC00623	0.317875
ROBO4	0.317856
SNHG1	0.317712
DNM1	0.317405
BVES	0.317256
SNHG4	0.317214
GPR137B	0.316621
RHBDD3	0.316512
ABCA1	0.31641
ARHGAP32	0.316312
LPL	0.316091
SRPX	0.316089
CCDC78	0.315904
DNPH1	0.315672
TEAD2	0.315504
CDK17	0.315446
ENTREP2	0.315173
PLEKHA1	0.315016
SHANK3	0.31494
CLN6	0.314905
SMPD3	0.314377
ZNF827	0.313918
SLC1A3	0.313828
EGF	0.313742
MEGF6	0.313652
UCA1	0.313516
CCDC86	0.313457
APOL1	0.313276
DMD	0.313217
PTPN14	0.313067
ARHGAP39	0.312983
TTBK1	0.312797
DDX31	0.312591
ADSL	0.312564
EVL	0.312439
CISH	0.312411
CHSY1	0.312393
ZMIZ1	0.312243
ACSL4	0.311954
ME1	0.311944
TSPAN13	0.311895
TWIST2	0.311798
FBLN2	0.311549
LOX	0.311471
FNDC5	0.311361
LINC01679	0.311319
SLC25A43	0.311152
CCN2	0.310963
CHST3	0.31093
FAM20B	0.310641
SLAMF8	0.310618
SGTB	0.310542
LINC00607	0.310488
OGFOD1	0.310227
ASTN2	0.310196
PTPRK	0.310079
MX1	0.310056
ESM1	0.309957
FASTKD1	0.309913
DZIP1L	0.309696
USP46-DT	0.309622
LRRC73	0.309576
TTC9	0.309532
DQX1	0.309306
CNPY2	0.308951
WWC2	0.308727
SNHG15	0.308542
LINC01705	0.307813
CMSS1	0.307739
DIP2B	0.307669
ABCA4	0.307463
GHRLOS	0.307386
ZNF488	0.307105
KIF26B	0.306937
RCN3	0.306849
TOR3A	0.306763
MAPK9	0.306757
SWINGN	0.306462
KIF5A	0.306251
PITPNM2	0.306051
JADE3	0.305709
RSPRY1	0.305564
TMEM51-AS1	0.305329
RN7SL834P	0.305206
LINC00452	0.305185
LRFN4	0.305171
KLC4	0.305117
PRELID3A	0.305035
RHBDL2	0.305019
CDK5R2	0.304909
MED12L	0.304616
ARFGAP3	0.304597
CGB7	0.30416
FAM83G	0.303948
DENR	0.303712
LINC01775	0.303581
ERVK3-1	0.303331
UBP1	0.303305
CCDC138	0.303256
CD93	0.303173
LINC00511	0.303113
LINC02701	0.302852
DGKI	0.302741
ZFAS1	0.302711
ID1	0.302536
HIP1R	0.302375
SNAPC4	0.302188
SLC16A1-AS1	0.302015
MIR100HG	0.301914
MGAT4C	0.301871
ALOX5AP	0.301823
TARS3	0.301815
ZNF41	0.301655
FOXO3B	0.301535
SAMD1	0.301319
ZNF146	0.300543
PPAT	0.300324
PRICKLE2	0.299751
MROH6	0.299684
ANKRD1	0.299438
MIR4635	0.299374
ACBD3	0.29907
ITGA4	0.299043
FUT4	0.298989
LCP2	0.298675
KIAA1549	0.298546
C3orf20	0.298432
ARHGEF10	0.298323
MSANTD3	0.297897
ZNF821	0.297724
PABPC4L	0.297166
CHRNA5	0.29706
RIOX2	0.297057
ITGA11	0.29698
CEP290	0.296959
IBTK	0.296898
PCGF2	0.296759
PINLYP	0.296698
TARS1-DT	0.296403
ANO7	0.296381
SRM	0.296351
USP38	0.295928
MIR181A2HG	0.295829
PPP1R3B	0.295671
SNHG17	0.295665
BAALC-AS1	0.29562
TMEM92-AS1	0.295506
BCAS4	0.2955
CHRM4	0.295425
HPCAL4	0.295094
TENM3-AS1	0.295064
GTF3C4	0.294966
LIMS2	0.294756
ZC3H8	0.29474
MMP25	0.294691
P3H1	0.294515
CDK6-AS1	0.294423
SH3RF3	0.2944
DHRS2	0.294156
MED13	0.294093
USP45	0.293809
GRIN2D	0.293792
AGPS	0.293557
EPHB1	0.293384
GOLGA2	0.293347
DCUN1D5	0.293307
CCDC144NL-AS1	0.293138
TRIM62	0.293092
VARS1	0.293006
GAR1	0.292749
TAF4B	0.292358
LINC00641	0.292245
EMICERI	0.291726
PPAN	0.291708
OAS3	0.29167
SCN9A	0.291434
LMAN1	0.291353
GPR180	0.291273
PLSCR3	0.29127
ADAMTSL2	0.290819
GALNT16	0.290643
KCNN3	0.290536
FAR1	0.290452
MSC	0.290451
RASA4B	0.29035
HAS2-AS1	0.290349
CUL7	0.290242
HELB	0.290091
NPPB	0.290053
VPS54	0.290021
ZNF783	0.289753
TOMM5	0.289661
BTN2A2	0.289628
GATM	0.289605
LINC01719	0.289537
LSM11	0.289488
PRSS23	0.289362
EBLN2	0.289328
UNC5C	0.289068
PPARD	0.289048
FKBP11	0.289027
LHX6	0.288991
BEND3	0.288868
HMGCR	0.288855
PUS1	0.288529
ATAD3B	0.288474
RIOK1	0.288472
SNORA71B	0.288086
HAPSTR1	0.288011
ADA	0.28799
IRF7	0.287946
GPR63	0.287595
TSPAN15	0.287443
HOXD10	0.287407
GK5	0.287219
SHROOM4	0.286762
MRTFA	0.286723
IL23A	0.286603
RHOJ	0.2866
SIMC1	0.28646
NEPRO-AS1	0.28638
CNKSR1	0.28616
LARGE1	0.285976
IDS	0.285765
LRRFIP1	0.285616
SEPTIN11	0.285562
MVB12B	0.285319
PDGFRA	0.28529
ACACA	0.285217
PWP2	0.285149
KRAS	0.285003
ATP7B	0.284804
SLC45A3	0.284797
PACSIN3	0.284674
GATA6	0.283988
GFUS	0.283872
NSUN2	0.283473
RN7SL608P	0.283216
ZNFX1	0.283091
SDCCAG8	0.28305
POU3F2	0.282559
HMGB1	0.282399
MFAP3L	0.28233
GATAD2A	0.282329
ARMCX5	0.282319
SORBS2	0.282101
EPPK1	0.282089
LINC01828	0.282063
C17orf49	0.281717
DOK3	0.281623
SMAD1	0.281595
CTHRC1	0.281589
TRAF3	0.281539
UBE2QL1	0.281015
DNAL1	0.280954
FARP2	0.280901
MARCKS	0.280818
PTGER2	0.280756
HCN4	0.280628
DNAJC2	0.280367
HTD2	0.280286
MMP24	0.279962
BDP1	0.279814
PDGFA	0.279403
LARP1	0.279392
RNF44	0.279362
PDZK1	0.279123
CAPRIN2	0.278967
HEYL	0.278928
CD274	0.278889
FRMD3	0.278827
SSH1	0.278819
ANXA8L1	0.278819
CORO6	0.278813
IFI44	0.278585
MEG9	0.278296
NOTCH4	0.278115
HYOU1	0.277791
FUT8-AS1	0.277572
BMPR2	0.277337
USP18	0.277236
NOP16	0.277233
CALB2	0.277181
GPR143	0.277048
MIR3176	0.276948
SLC27A4	0.276729
AGO3	0.276678
SNAP23	0.276591
TSHZ3	0.276576
AIMP2	0.27638
SLC2A13	0.276348
LINC01138	0.276264
GLIPR1-AS1	0.276213
TAP2	0.275997
KLHL26	0.275989
LRP8	0.275884
ALMS1-IT1	0.275739
GLI2	0.275603
FTSJ1	0.275369
CEACAM19	0.275024
ZNF805	0.275013
RIPK4	0.274935
GPATCH4	0.274926
DPH2	0.274921
ZNF621	0.274716
NPTN-IT1	0.274711
AOC2	0.274631
PLCB4	0.274478
SMIM13	0.274281
SLC35E1	0.274191
PFAS	0.274191
GBP5	0.27415
AOC3	0.274108
SPANXN3	0.273984
CARMIL2	0.273608
BMP6	0.273606
FAT1	0.273289
FBRSL1	0.273174
PLEKHG3	0.27292
LHB	0.272822
SHROOM3	0.272766
CACNA2D1	0.27271
P4HA3	0.27266
IFRD1	0.272548
MAP3K2-DT	0.272205
ZFP36L1	0.271973
HSPB8	0.271818
CDK3	0.271766
LINC00598	0.271765
UTP14A	0.271491
PUS7	0.271403
MAK	0.271099
MAGED4	0.271023
ASNS	0.270707
TIMM23B	0.27067
NCF2	0.270543
YWHAG	0.270526
ALPK2	0.270462
PDGFC	0.270353
HOXD9	0.270336
TRPM2	0.270199
TXNDC5	0.269786
NR3C1	0.268844
WNT7B	0.268383
BMPR1B	0.268259
POLR1A	0.268139
LINC01561	0.268111
GLS	0.267832
INPPL1	0.267722
EHD4	0.267696
ITCH	0.267485
HSF2BP	0.267476
LARGE2	0.267405
SH2B3	0.267403
LINC01524	0.267209
IRAK1	0.267098
TSC22D3	0.266845
CKAP4	0.266792
FLT1	0.266739
ZNF202	0.266471
SOX6	0.266289
PLEK2	0.266077
UVSSA	0.265817
SDC2	0.265782
BICD2	0.26568
KCNE5	0.265641
YAE1	0.265569
RAPGEFL1	0.264636
LATS1	0.264565
HS3ST3A1	0.264519
AP5B1	0.264171
UHRF2	0.264136
KLC3	0.264035
XRCC2	0.263982
RPS17	0.263602
HIVEP3	0.263597
NFATC2	0.263467
S100A11	0.263454
RFPL3S	0.263339
NMNAT2	0.263215
RPP40	0.26309
AGO2	0.262983
VPS9D1-AS1	0.262674
DYSF	0.262358
EIF5A	0.262188
HYDIN	0.262006
CHD5	0.261865
HEATR1	0.261853
ZNF587B	0.261821
TCF7L1	0.261339
BZW2	0.261325
PURB	0.261141
DVL3	0.260955
TENM3	0.260876
SEC61A1	0.260838
GRK4	0.260801
SNHG3	0.260787
CMTM3	0.260108
SCD	0.259813
C15orf48	0.259597
KCNH1-IT1	0.259562
MRTO4	0.259508
ATXN1	0.259417
SLC9A1	0.259366
SMAD5	0.259324
SLC6A6	0.259161
ODF2	0.25893
GBP1	0.25875
AHCTF1	0.258701
HERC6	0.258666
NME2	0.258615
PKD1	0.258558
NARF-AS2	0.258309
AKIP1	0.258084
ATP2A3	0.257975
DNLZ	0.257563
DNM3OS	0.257482
NLRP1	0.25717
PDXK	0.257109
ZFP69	0.25702
ITGB3	0.256742
TUFT1	0.256736
SMTN	0.256639
FOXK1	0.256639
RANBP2	0.256564
GXYLT2	0.256316
ZNF286A	0.256242
IPO5	0.256059
LINC01572	0.255404
GPC2	0.255147
TEAD1	0.254989
NOL4L	0.254934
LAMC1	0.254873
PAICS	0.254722
CDYL	0.254683
FIBIN	0.254538
XPOT	0.254514
NDUFAF4	0.254421
TMEM181	0.254231
APAF1	0.254196
ZSCAN2	0.254152
CNN1	0.254033
ZBTB24	0.254017
NPM3	0.253874
AGAP9	0.253798
SNHG16	0.253794
IL15	0.253727
FCER1G	0.253639
DMTF1	0.253428
FGF1	0.25334
ZNF121	0.253307
ZC3HAV1L	0.253162
AGPAT4	0.25299
ALPK3	0.252814
PRDM16	0.252442
SEC31A	0.252347
NUTM2B-AS1	0.252144
SIX2	0.251967
CAD	0.251908
FBXO16	0.251802
U2SURP	0.251687
FAT3	0.251382
FXN	0.251356
NOPCHAP1	0.251218
ATP6V0C	0.250954
TCF12	0.250877
TIGAR	0.250811
L3HYPDH	0.250633
YRDC	0.25047
NID1	0.250091
KLF16	0.250085
FOXJ3	0.250021
XPO4	0.249846
SLC35C1	0.249799
SNORA12	0.249152
PIWIL4	0.248993
SYT7	0.248972
SENP3-EIF4A1	0.248762
GTF2E1	0.248503
ST7-OT4	0.248442
ALMS1	0.24838
SOS1-IT1	0.248006
CEP83	0.247998
ARHGEF17	0.247736
ANGPTL4	0.247634
PRKCZ-AS1	0.247595
GBP4	0.24757
WDR91	0.247523
XAF1	0.247242
ZNF391	0.247235
CRMP1	0.247175
MCM10	0.247075
HOXD11	0.2469
DRP2	0.246863
KRBA1	0.246855
SYDE2	0.246687
ZNF853	0.246645
GAREM2	0.246277
DKK3	0.246126
CYS1	0.245803
SSBP3	0.245538
NOVA2	0.245428
CHST10	0.245198
TIMM23B-AGAP6	0.245148
RRP9	0.245015
ZMYM2	0.244999
LTO1	0.24491
ZNF765	0.24485
STK17B	0.24478
EBLN3P	0.244656
FBXW10B	0.244304
TAP1	0.244139
INE1	0.244035
CCNT1	0.243499
STARD3	0.243438
POP1	0.243396
BCAT1	0.243276
KCNQ1OT1	0.243269
MMP17	0.242586
ARPC1B	0.242465
C4BPB	0.242446
TMEM263	0.242421
HMCN1	0.24222
FADS3	0.242084
DAB2IP	0.242071
ZFP28	0.241972
PCDHGB3	0.241919
DAAM1	0.241669
PIK3AP1	0.241425
BOP1	0.241292
B3GALNT2	0.241249
RYBP	0.241232
SLC25A24	0.241175
HSPA13	0.240951
LINC00460	0.240787
F2R	0.240286
SRXN1	0.240099
NVL	0.240095
ADAMTSL3	0.240032
MOB3B	0.239814
HSPD1	0.239669
PLCB3	0.239561
ZNF426	0.239543
SSUH2	0.239351
BAIAP2L1	0.239346
HOMER2	0.239279
ZNF295-AS1	0.239265
BTBD19	0.239168
NUP153	0.239023
OTULINL	0.238651
TMED3	0.238623
RNASEH2B-AS1	0.238535
SENP6	0.2383
IMPDH2	0.238093
ASGR1	0.237967
TMEM201	0.23786
MIR1244-2	0.237723
IRF9	0.237644
XIAP	0.237337
ARL5A	0.236698
RNF217	0.236657
HS3ST3B1	0.236563
PVT1	0.236525
ZNF264	0.236421
SLC17A9	0.236404
GPER1	0.236347
DNAH10	0.23623
XBP1	0.236037
RPP14	0.236035
PRKCI	0.23598
PGM3	0.235965
IGF1R	0.235769
ARHGAP10	0.235438
FIBCD1	0.235286
HOOK3	0.23522
LRP3	0.23518
PLEKHN1	0.234891
FGFR4	0.234715
SNORA14B	0.234696
FAM118A	0.234652
CRLS1	0.234598
ODC1	0.234533
COMTD1	0.234354
SCARF1	0.23435
KIFAP3	0.234302
RIC8A	0.234294
MSS51	0.234182
C1orf198	0.233959
SREBF2-AS1	0.233896
MFAP4	0.233812
ODF2L	0.233687
NIFK	0.233671
PLGLB2	0.233443
OSTC	0.233237
LEF1	0.233168
HAGLR	0.233084
GOLGA5	0.233027
CCL3L3	0.233024
GFI1	0.232832
RSU1	0.232789
E2F3	0.232765
VMP1	0.232748
LEMD3	0.232708
STING1	0.232676
NADK2	0.232675
OGFRP1	0.232438
SNHG18	0.232354
FERMT1	0.23224
RNF152	0.232004
LRP6	0.231952
RN7SL689P	0.231348
VASH2	0.231287
RCC2	0.230948
GLIS2	0.230875
ANTXR2	0.230818
TVP23C	0.230657
MEX3D	0.230627
KCTD16	0.230259
USP43	0.230247
ZBTB39	0.230136
CD226	0.230027
AMOTL2	0.229685
P2RY11	0.229655
SERINC5	0.229604
ZCCHC7	0.229564
EIF4G2	0.229191
PRX	0.228964
SMARCC1	0.228917
GEMIN5	0.228809
SNX25	0.228739
ITGB6	0.228548
NLN	0.228447
PTDSS1	0.228279
SNORD123	0.228251
CHRNA3	0.227613
AFG2B	0.227045
MYLK2	0.227016
ANKRD13B	0.226976
SIAH3	0.226456
DGKD	0.226371
SLC22A17	0.226354
HSPA12A	0.226164
ARMC2	0.225859
CSNK1A1	0.225465
NSUN4	0.225375
PPM1H	0.22529
TAS2R19	0.225181
CSNK2A3	0.224978
PRDM1	0.224885
RRS1	0.224809
CD24	0.224575
GNG5	0.224491
NR2C2	0.224408
KLF7-IT1	0.224059
TMEM100	0.22393
PLPP4	0.223914
SPTB	0.223859
LINC03113	0.223826
STARD4	0.223804
TRPM8	0.223601
ACTR3	0.223477
MN1	0.223437
GLIPR2	0.223175
FOXP1-IT1	0.223055
CD2AP	0.223046
WDPCP	0.222553
SNORA80E	0.222526
CDC42EP1	0.222522
HLCS-AS1	0.222487
NOP56	0.222456
SNORA33	0.222386
HECW2-AS1	0.222219
MAGED2	0.222212
CEP295NL	0.221896
MEX3C	0.221852
CNN3	0.22185
PECAM1	0.22161
ADAMTS16	0.221097
PARP12	0.220686
HNRNPAB	0.220521
SINHCAF	0.220433
P4HA1	0.220349
PRDX1	0.220145
METTL16	0.220038
SIX3	0.220011
NKRF	0.219937
ABHD2	0.219903
STAT1	0.219771
KCNC4	0.219557
FLVCR1	0.219508
OTUD6B	0.21945
CAMSAP1	0.219426
RAB5IF	0.219403
RRBP1	0.219318
TANC2	0.219288
HECTD2	0.219244
DLC1	0.219183
CDH6	0.219063
TMEM151B	0.21898
COPA	0.218877
PPARGC1B	0.21873
FRMD6	0.21869
C3orf70	0.218532
HOXB8	0.218468
SRPRB	0.218385
LINC00662	0.218356
HK2-DT	0.218338
RFT1	0.218277
GPR37L1	0.218172
PFKFB4	0.218109
PDCD6	0.2181
NCL	0.218011
MRPL37	0.217897
TLR5	0.217505
RBM3	0.217379
AFF4	0.216941
FCF1	0.216778
GSDMB	0.216673
FASN	0.216305
ARID3A	0.216261
LRRC8A	0.215985
TCF4	0.215717
ZNF26	0.215673
LAG3	0.215593
ORAI2	0.215504
CARNMT1	0.215407
WNT5A	0.215386
URB2	0.215115
NPHP4	0.214858
MEG8	0.214746
CGAS	0.214606
GARS1	0.214281
TRIM14	0.214004
DNAJB11	0.213811
NFKB1	0.213644
SCLY	0.213605
UFM1	0.213383
TATDN2	0.213357
PEAK1	0.21329
NOL6	0.213275
CLTCL1	0.213093
ZFTA	0.213053
ZNF223	0.212906
B4GALT2	0.21261
LINC00640	0.212374
TRIP13	0.212318
KDELR2	0.212309
MEIS1	0.212267
VWA7	0.212091
PPP2R3A	0.211851
ANO9	0.211783
ZNF708	0.211777
CDK8	0.211659
GORAB	0.2115
PRRX1	0.211479
NKX2-2	0.211271
MDFI	0.21126
RBAK	0.211125
PITPNB	0.210927
NPC2	0.210838
PSMA6	0.210817
RC3H2	0.210587
COL5A3	0.210347
PEA15	0.210285
ASPHD2	0.209939
SNAI2	0.209927
ACTR3B	0.209841
CYB5D1	0.209328
PNMA1	0.209264
TAS2R13	0.209154
KLHL42	0.209135
RALA	0.209124
JPT1	0.209077
SIGLEC15	0.209063
FAM13A-AS1	0.208882
KCNJ6	0.208866
CYP51A1	0.208621
NAA80	0.208242
ZNF283	0.208117
PSMA2	0.208095
USP42	0.20794
MAP3K7CL	0.207701
ZNF365	0.207677
TBC1D8B	0.207631
NLE1	0.207472
CALML4	0.207425
PDSS1	0.20727
RAB39B	0.206949
KANK1	0.206815
ACSL1	0.206633
ZNF362	0.206503
NEIL2	0.206451
BRIP1	0.206382
SYTL5	0.206362
SUSD5	0.206332
POFUT1	0.206314
IFIH1	0.206113
CHORDC1	0.206089
NGRN	0.205959
AK4	0.205842
SRCAP	0.20576
NDUFV2	0.205633
DDX10	0.205119
S100A14	0.205105
RTKN2	0.204924
WDR75	0.204541
SNHG5	0.204537
PHEX	0.204431
CDHR1	0.204166
SCAF11	0.203966
COL7A1	0.203883
NME1	0.203547
AMH	0.203353
COL16A1	0.203123
STX16-NPEPL1	0.203033
BMAL1	0.202946
COA7	0.202741
TMEM237	0.202667
IFT56	0.202531
ZNF281	0.202393
DDIAS	0.202271
POLR3A	0.202001
SH3RF3-AS1	0.201938
SENP3	0.20167
PCDH9	0.201655
KPRP	0.201616
TUBB3	0.201593
TMEFF1	0.201536
GEN1	0.20137
TRMT9B	0.201333
EMILIN2	0.20132
UBA6-DT	0.201131
C16orf87	0.201109
CCDC40	0.201029
RHBDF2	0.20063
CACNA1C-IT3	0.200334
USP47	0.200138
TEX2	0.199518
ABTB3	0.199473
RNU6-301P	0.199268
PHETA1	0.198852
IPO4	0.198778
SCARNA6	0.198603
GMPPB	0.198574
EMILIN1	0.198431
CBL	0.198233
CLASP2	0.197903
ARAP3	0.197894
TRNT1	0.197856
RXYLT1	0.197798
JMJD6	0.197744
RNU4-24P	0.197664
ATP7A	0.197376
SERTAD4	0.197269
POLD4	0.19726
ZNF35	0.196937
MIR6809	0.196854
MAGED4B	0.196789
BMS1	0.196141
KIF3A	0.19609
HOXA11	0.195911
PALM	0.195794
IER5L	0.195647
CRIP2	0.195488
CLHC1	0.195472
MOV10L1	0.195404
YY2	0.195378
NFXL1	0.19531
GCLC	0.195232
GRWD1	0.194977
ARID5A	0.194972
PLS3	0.194795
NUS1	0.194783
LINC02593	0.194717
YIF1A	0.19447
SNHG12	0.194453
RNU6-789P	0.19441
EIF1AX	0.194337
CENPO	0.194144
TMEM52B	0.193792
TBCCD1	0.193527
MIR554	0.193504
WNT5A-AS1	0.193442
TUBA1A	0.193255
IQCH	0.192953
RGPD5	0.19287
TAMALIN	0.192853
KRT18	0.192718
VEPH1	0.192705
PRMT3	0.192433
CYTOR	0.192199
TLNRD1	0.192074
PREP	0.191868
LINC00942	0.191868
EPHA2-AS1	0.19184
MAMDC2-AS1	0.191753
ARHGEF4-AS1	0.191735
TGFB2	0.191699
CERCAM	0.191543
RRAD	0.191423
CXCL12	0.191418
ZNF668	0.191357
ATXN1L	0.190977
PWWP3A	0.190913
GLIPR1	0.190909
TTC8	0.190852
ZNF28	0.190603
TICRR	0.19057
ARHGAP22	0.190541
ZSWIM6	0.190468
RPS6KA2-IT1	0.190321
LINC02012	0.190129
TMCC1	0.190128
ELL2	0.190037
MPZL3	0.189922
ZNF460	0.189738
NRBF2	0.189659
SPACA6	0.189628
TRIML2	0.189623
LINC00519	0.189415
TVP23B	0.189376
KIRREL1-IT1	0.189189
LDB2	0.189082
CDKL5	0.18892
PRKAG1	0.18872
IREB2	0.188664
SPTBN5	0.188367
SEMA5A	0.188356
SYNE1	0.188234
TGFB1I1	0.188161
PKNOX1	0.188072
CCDC186	0.18802
LANCL2	0.188001
C20orf204	0.187995
MC1R	0.187938
UAP1	0.187572
SETSIP	0.187224
ZNF684	0.187149
SETD5	0.186827
LINC03069	0.186621
LTB4R2	0.186614
RELL1	0.186541
DUSP3	0.186397
HHIP-AS1	0.186374
TENM4	0.185974
PCDHGC4	0.185953
RPL36A	0.185822
USP36	0.185765
PAK1IP1	0.185643
LINC01419	0.185474
GOLGA6L9	0.185371
TRMT1	0.185357
DICER1	0.185278
ZNF69	0.185073
MAP4	0.18498
RNF180	0.184879
TIMM8A	0.184568
FAM210A	0.184566
LINC00842	0.184548
DGKH	0.184324
SND1-IT1	0.184101
EP400	0.184024
LRRC3	0.184
RN7SL3	0.183653
TAS2R14	0.183508
WDR77	0.183445
GDNF-AS1	0.183433
LHX1	0.183353
NOL9	0.183259
RPS6KB1	0.18308
GARNL3	0.182757
C1orf122	0.182497
MAML2	0.182427
CLUH	0.182343
FHOD1	0.182256
PAFAH1B2	0.182237
MIR1205	0.182223
LINC00852	0.182065
NAF1	0.181943
FOXP1	0.181853
MDN1	0.181832
INPP4A	0.181539
GBX2	0.181517
CDC42EP2	0.181483
SRP19	0.18139
IRGQ	0.181283
TGIF2	0.181025
MIR6124	0.180808
ZNF322	0.180778
PTBP1	0.180718
SNORD113-1	0.180615
IQSEC1	0.180116
BLMH	0.180038
CAPN15	0.180036
C11orf24	0.179413
ALKBH8	0.179118
AVEN	0.178972
ZFPM2	0.178768
SNORD111	0.178689
ADAR	0.17864
Y_RNA	0.178554
IQCJ-SCHIP1	0.177923
ZDHHC11	0.177904
HOXC-AS2	0.17787
Y_RNA	0.177858
NDUFA13	0.177727
MTFP1	0.177612
KPNA4	0.177405
KATNAL1	0.177388
NOP2	0.177356
RUFY2	0.177341
SGCD	0.177247
SAMD14	0.177021
UBQLN4	0.177016
ZNF503	0.176929
RNASEH1	0.176879
SENP5	0.176457
SNORD12C	0.176442
SYNJ2-IT1	0.176372
MIR181A1HG	0.176267
Y_RNA	0.17606
CLMP	0.175853
RNU2-58P	0.175726
RANBP1	0.175654
WDR97	0.175606
POPDC3	0.175564
EIF5	0.175075
SIDT2	0.174899
EDEM1	0.174661
ZNF296	0.174531
POLR1B	0.174406
FGF2	0.174322
TAF13	0.174194
SMG6-IT1	0.174066
CNN2	0.173924
PCDH10	0.173816
CALU	0.17379
HHAT	0.173761
NOL8	0.17376
DNAH5	0.173721
VCPKMT	0.17371
BPNT2	0.173696
ZNF525	0.173633
MED15	0.173163
VWF	0.173027
SEC61B	0.172966
MIR590	0.17296
[truncated: 13,513 more rows]

## Sheet: CARMN-VSMC
Gene name	similarity
CARMN	1
ACTN1	0.185534
MYH9	0.172752
PDLIM7	0.171645
ACTB	0.165029
MYL6	0.159954
VASP	0.156725
TAGLN	0.156554
TPM2	0.154013
GALNT10	0.148961
TPM1	0.148476
SRF	0.148427
TPM4	0.147399
FLNA	0.144956
ACOX3	0.142966
TLN1	0.139582
TNS1	0.139233
PALLD	0.139187
HSPB1	0.137946
RUSC2	0.136398
DPYSL3	0.135771
NDST1	0.133534
AVEN	0.131492
ETV6	0.130144
ZYX	0.128761
MIR145	0.12761
GLIPR2	0.127096
CAP1	0.126265
CNN1	0.125591
SEC13	0.125282
RRBP1	0.124552
TUBB6	0.124386
PHLDB1	0.123402
MED8	0.12332
AOPEP	0.123235
DLC1	0.122933
MAPRE1	0.121818
RSU1	0.121532
SYNE1	0.121245
ACTG1	0.120828
ACTN4	0.119171
MRAS	0.118524
IDH2	0.118501
SGPL1	0.116627
PDGFC	0.11612
TUFT1	0.115932
GADD45B	0.115411
NEXN	0.114403
ACTA2	0.114203
CREB3	0.112896
SEC61B	0.112846
PIP5K1C	0.112298
TRAPPC10	0.111699
PRKAB2	0.111151
MYORG	0.110812
MYL9	0.110156
PXDC1	0.11004
WDR1	0.109971
PFN1	0.108874
CACNA1H	0.108852
FHL3	0.108805
LRRC59	0.106534
NUAK1	0.106331
MICAL2	0.10584
ALDH18A1	0.105828
CSRP1	0.105541
SLC12A4	0.105475
DNAJB5	0.105208
GNB1	0.103881
ARFGAP1	0.103028
PFKP	0.102737
SNX11	0.102624
SMURF1	0.102374
DCBLD1	0.101124
ANKLE2	0.101028
MAGED2	0.100126
MRTFA	0.10004
ACTR3	0.0995689
SRA1	0.0995157
AACS	0.0994408
FERMT2	0.098808
YIF1B	0.0984414
CFL1	0.0984348
FBXL22	0.0973769
TRIO	0.0971822
CHFR	0.0970656
SEC24D	0.0967465
GOSR2	0.0961059
P3H4	0.0960596
NPTN	0.0955967
NANS	0.0950996
KLF10	0.0950949
CALD1	0.0950177
NDEL1	0.0949422
IFFO2	0.0949069
ORMDL2	0.0948394
SNX25	0.0947372
PYCR1	0.0942865
MAP7D1	0.0942569
LANCL2	0.0942318
FAM168A	0.0940685
KIF23-AS1	0.0936213
DAPK3	0.0933987
KCTD10	0.09326
STK38L	0.0932281
CRY1	0.0931313
ARPC2	0.0930146
PPME1	0.0926134
AP2M1	0.0925005
FAM177A1	0.09249
COPG1	0.0922978
GDI1	0.0918684
CCDC9	0.0915593
DCLK2	0.0914528
	0.0913817
TEAD3	0.0909031
CAVIN1	0.0906985
TGFB1I1	0.0906733
MYH11	0.0902886
NLRP1	0.0902658
MAPKBP1	0.0897535
SEC16A	0.0896936
STK38	0.0894626
ACLY	0.0893498
MICAL3	0.0892099
FSTL3	0.0884746
ZDHHC16	0.0879145
KCTD11	0.0876461
PRR5L	0.0870348
MAPK7	0.0870036
ZBED4	0.0867321
TMEM268	0.0864429
ACTC1	0.086351
C2CD3	0.0860335
SLC4A2	0.0859588
MYL7	0.0858549
SNX30	0.0857665
FLNB	0.0856382
GNAS	0.0855254
ASCC2	0.085517
CNN2	0.0853918
MED14	0.0850267
DAP	0.0849729
LIMK2	0.0849478
MAMDC2	0.0848453
IQCJ-SCHIP1	0.08463
LEFTY2	0.0843685
BUD31	0.0843307
ITGA5	0.0838222
DYNLL1	0.0836125
CAPZB	0.0835151
ANXA6	0.0833397
GOLGA2	0.083153
MYO1E	0.0829123
MYO9B	0.0828493
MTCH1	0.082688
MYCL-AS1	0.0826725
EIF4G1	0.0826172
B4GALT2	0.0826101
MIR22HG	0.082382
ARFGAP3	0.0815322
SNF8	0.0815142
ATG101	0.0814058
TBC1D10A	0.0813063
NXPH3	0.0809924
YIF1A	0.080742
SMCO4	0.0806
SMAD7	0.0804399
KCTD5	0.0803575
NKIRAS2	0.080355
HSD17B6	0.0803041
S100A11	0.0798917
YKT6	0.0794591
SEC23B	0.0793144
COPA	0.0791529
LIMS2	0.078828
MPRIP	0.0787856
PAWR	0.0787066
CREB3L2	0.0786735
ADAM19	0.0785488
PMEPA1	0.0781789
LGMN	0.0780559
MUS81	0.0780515
TXNDC11	0.0778259
MYADM	0.0778144
DAD1	0.077698
FAM89B	0.077495
FOXP4	0.077287
GBF1	0.0771052
SERTAD3	0.0768317
PPP1R14B	0.0767023
SEC23A	0.0765463
TUBA1A	0.0764955
MSRB3	0.0759123
PSMD8	0.0758807
SRPRA	0.0756857
VOPP1	0.0756491
MYLK	0.0754205
WDR44	0.0754144
PLK3	0.0753986
POLG	0.0752692
WDR47	0.0752476
MORF4L2	0.0750313
FTSJ1	0.0745122
SLC35A2	0.0744486
PMM2	0.0744394
LTBP2	0.0740913
BAK1	0.0739996
STK10	0.0739282
CEMIP2	0.0734511
MAP4	0.0733589
ZNF699	0.0733176
SRPRB	0.072937
TMC7	0.0728459
GMIP	0.0727812
NEDD9	0.0727135
SLC39A7	0.0726977
PACSIN2	0.0725758
ARCN1	0.0725386
PDHB	0.0725215
SEC61A1	0.0724639
GMPPB	0.0724073
KDELR3	0.0722411
SORBS1	0.0721841
UBE2J1	0.0720783
ZNF789	0.0720743
JPT1	0.0719995
SPECC1	0.0719929
PPP1R13L	0.0719243
SURF4	0.0717557
PDXDC1	0.0716866
CKAP4	0.0716534
RSPRY1	0.0715751
OGFOD1	0.0714642
CERS5	0.0712772
ACOT2	0.0712426
LSM11	0.0710266
SEPTIN11	0.070955
ZDHHC18	0.0703709
AMZ1	0.0703322
TSPAN2	0.0703163
TFG	0.0702069
TSC22D3	0.0701978
BTN2A1	0.0701691
KIAA1191	0.0701
RTL8C	0.0700713
TMEM106A	0.0698941
	0.0698628
ASCC3	0.069768
GMPPA	0.0697477
CCDC144NL-AS1	0.0697149
ARK2N	0.0694454
TCP11L1	0.0694033
PRELID1	0.0693742
IMPDH1	0.0693534
LUZP1	0.0692597
DDAH1	0.0690882
SLC25A4	0.0690741
PTTG1IP	0.0690596
SLC35E1	0.0690409
SERPINB6	0.0688867
C19orf47	0.0688844
ANXA2	0.068795
NME1	0.0683302
JPH2	0.0682238
TAX1BP3	0.0682235
SNAI1	0.0681333
DACT1	0.067959
KLHL18	0.0679495
ORMDL3	0.0678726
MYL12A	0.067856
ALDH1B1	0.0677304
CTTNBP2NL	0.0676735
SIDT2	0.0676186
FAM50A	0.067604
MAGED1	0.0675815
NPLOC4	0.0674857
ANAPC15	0.0674845
TESK1	0.0674446
TUBB	0.0673851
CDR2L	0.0673041
TBL2	0.0672836
EPRS1	0.0671084
COPB2	0.0669277
FBLN5	0.0669077
BET1L	0.0667467
SELENOS	0.0667316
C11orf24	0.0666927
SELENOM	0.0666616
COL4A2	0.0666602
KLF7	0.0665533
COX7A2	0.0664657
SMARCD3	0.0663046
ZNF69	0.0658182
ARPC4	0.0657854
AMIGO2	0.0657634
SLC35B1	0.0656641
CCNK	0.0656555
CTNNA1	0.0655904
PRKAR2A	0.0655784
RNF121	0.0654854
VDAC2	0.0654496
ZNF93	0.065387
GRB2	0.0652386
USP35	0.0652362
NT5DC2	0.0651851
POFUT2	0.0651269
	0.0651092
IGFBP3	0.0650904
	0.0650653
PEA15	0.0650568
COL4A1	0.0649857
FAM114A1	0.0649375
LARP1B	0.064865
OSBPL2	0.064799
ARFIP2	0.0647058
TEX2	0.0646692
CDK16	0.0646207
ZNF827	0.0644533
B4GALT7	0.0642842
NRBF2	0.0642837
TXNDC5	0.064195
RNF126	0.0639783
EDF1	0.0639462
SWI5	0.063734
TIMM17A	0.0637268
GOLGA5	0.0637076
CTPS1	0.0636932
TP53I3	0.0634798
GOLGA3	0.0634418
SCX	0.0634347
RTN2	0.0634248
FLJ16779	0.0633648
YWHAZ	0.0633281
JMJD6	0.0631306
DEGS1	0.06303
CALR	0.0629626
ALYREF	0.0629394
MFSD12	0.0629309
HPS5	0.062825
MICALL1	0.0627737
RHOA	0.0627538
FSCN1	0.06269
MLF2	0.0626316
PJA1	0.0626021
SELENOW	0.0625697
CLINT1	0.0624201
WWC2	0.062343
INPPL1	0.0622447
MED15	0.062206
MSN	0.0621929
	0.0621839
ARPC3	0.0621434
RIC8A	0.0619728
DSTN	0.0619514
PLN	0.0619378
PPIL1	0.0617745
AK2	0.0617695
CCM2	0.0617576
TDG	0.0617469
ORAI2	0.0617041
APAF1	0.0616983
DBNL	0.0616804
HSPA5	0.0615699
POLR3D	0.0614704
TMED9	0.0614508
BHLHE40	0.0614344
GFUS	0.0612731
ANKRD52	0.0612244
SCAMP2	0.0611946
NOTCH2	0.0610734
PGM3	0.0610278
CCN2	0.0609616
KIAA2013	0.0609156
TNFRSF12A	0.0608379
PPIB	0.060781
YIPF2	0.0607628
HNRNPAB	0.0606879
LRRC8A	0.0605731
GRIA3	0.0605582
HDLBP	0.0604758
SCNM1	0.0603548
CRIM1	0.060297
PTPN21	0.0602753
YRDC	0.0602596
DNAJC5	0.0602137
GZF1	0.0600908
SSR2	0.0599944
CSDC2	0.0599919
GABARAPL2	0.0598716
SCYL1	0.0598628
FKBP14	0.0598405
ATP13A2	0.0597987
TARS1	0.0597973
ITGAV	0.0597935
TPM3	0.0597924
CALU	0.0597383
C16orf87	0.0595968
GARS1	0.0595903
	0.0595422
	0.0594492
TGFB1	0.0593766
GGCX	0.059372
MSRB1	0.0592897
OVCH2	0.0592823
PACS1	0.0592725
KMT5A	0.0591839
CMC2	0.0591778
MYL12B	0.0591746
ITCH	0.0591231
BAG3	0.059093
COPB1	0.0590705
SYDE2	0.0590679
NCKAP5L	0.0589859
RTCA	0.0589008
S1PR5	0.0588977
PDHA1	0.0586371
SENP5	0.0585261
VCL	0.0585228
RAB6A	0.058482
GORASP2	0.0584789
	0.0583278
KLC2	0.0582722
JAKMIP2-AS1	0.0582538
PRPS1	0.0581967
STBD1	0.0581697
P3H1	0.0581672
KIF26B	0.0581634
IFT20	0.0581314
SPINDOC	0.0581304
MAGI1	0.0579112
ARF4	0.057871
PWP1	0.0576382
CAMSAP1	0.0576377
PPIA	0.0575723
MOGS	0.0575717
SPOP	0.0575087
ATP6V1G1	0.0574845
PPP1R3B	0.0572616
FOXK1	0.0572573
EIF4E2	0.0572129
RPN2	0.0571296
CDC42SE1	0.0571136
CDR2	0.0570799
PLEKHA1	0.0570736
OSBP	0.0570505
FILIP1L	0.0569942
KCTD21	0.0569628
FAM131B-AS2	0.0568896
ANKRD54	0.0567944
LRRFIP1	0.0567823
ATP6V1D	0.0567131
CDKN2B	0.0566049
ENC1	0.0565692
OST4	0.0565266
PCSK7	0.0565038
GORASP1	0.0564282
TCP1	0.0564183
CARS1	0.056414
CDH2	0.0562799
RPN1	0.0562304
UBE2A	0.0561892
SMTN	0.0561814
	0.0561275
C1orf122	0.056105
COPE	0.0560689
ATP10A	0.0560471
PIAS3	0.0560301
PLPP1	0.055956
	0.0558702
TMEM208	0.0558687
MATN3	0.0558297
SHISA4	0.0557833
FBLIM1	0.055778
NOCT	0.0557322
FAM229B	0.0556851
DNAJB11	0.0556464
PDE4C	0.0556239
RNF6	0.0554447
CSRNP1	0.0553962
ATOSB	0.0553824
PDIA3	0.0553729
	0.0552741
VDAC1	0.0551375
MACO1	0.0551337
PIP5K1A	0.0551248
LMCD1	0.0550862
SMIM12	0.055086
GCN1	0.0550706
ACTN1-DT	0.0550487
LIG3	0.0549854
HARS1	0.0549795
PDCL3	0.0548839
INTS13	0.0548609
RABIF	0.0547927
MYDGF	0.0547609
	0.0547111
TIMM23	0.0546752
VDR	0.0545946
NDUFS5	0.0545906
SMARCC1	0.0545536
ARL3	0.0545489
PICALM	0.0544973
GNG5	0.0544719
BCAR1	0.054449
ACOT9	0.0544244
C5orf46	0.0544039
	0.0543804
EIF2AK1	0.0543135
TMEM104	0.0542419
ALG14	0.0542207
ACTR1A	0.0542139
KIFC3	0.0540623
PLPPR2	0.0540464
ZFP69B	0.0540201
NKAIN4	0.0539845
EIF1AD	0.0539815
HM13	0.0539724
PHACTR4	0.0538212
	0.05375
LINC01614	0.0537218
NUTF2	0.0537173
ARF6	0.0537074
NACC2	0.0536773
SEC24C	0.0536059
AKT1	0.0536026
	0.0534804
LDLRAD4	0.0533086
DHDDS	0.0532812
SLC2A10	0.0530862
WNK1	0.0530404
FAM98A	0.0530365
MAP4K5	0.0530287
MIER2	0.0530273
SLFNL1-AS1	0.0529919
KCNK6	0.052939
LINC01629	0.0528693
JADE1	0.0527583
TAGLN2	0.0527471
CTDP1	0.0526239
FKBP11	0.0526105
STK25	0.0525797
NDUFA6	0.0525558
ARHGAP1	0.05253
MORC4	0.0525119
GALNT2	0.0524743
IPPK	0.052382
SLC25A14	0.0523818
SCAF11	0.0523673
ATOX1	0.0521933
THUMPD2	0.0521556
SDHB	0.0520658
TXNL4A	0.0520652
LRP12	0.0520186
RDH11	0.0519521
UCK2	0.0519184
BLCAP	0.0518504
SBDS	0.051846
CCN1	0.0516102
KIF3C	0.0515798
TSKU	0.0515359
EIF4G2	0.0514239
PLOD1	0.0514193
RAN	0.0513572
MED19	0.0513565
XPNPEP1	0.0512939
ARHGEF17	0.0512397
ZNF432	0.0512228
GIPC1	0.0512036
RPH3AL-AS1	0.0511718
SERTAD1	0.0511599
OPN3	0.0511488
PLXNA3	0.0508839
PRADC1	0.0508819
ARL8A	0.0508374
APLP1	0.0508116
MANF	0.0507931
DGKA	0.0506907
	0.050615
NDUFA8	0.0505686
ITGAE	0.0505126
COX17	0.050509
TERF2IP	0.0504879
JPT2	0.0504792
PLEKHO1	0.0504159
CEP170B	0.0503624
ILF2	0.0503574
PRKACA	0.0503358
RABEPK	0.0502993
RAC1	0.0502303
LASP1	0.0500263
PDPK1	0.0500187
NPAS4	0.04998
CRIP2	0.0499712
DOP1B	0.0499531
GAPVD1	0.0499455
MAP3K10	0.0499115
DERL1	0.0498995
SRM	0.0498498
CLTCL1	0.0497993
MYO1C	0.0497942
POLR1G	0.0497372
PDGFA	0.0497323
SLC7A6	0.0496964
ATG4D	0.0496894
GSTP1	0.0496762
YTHDF1	0.049623
APBB2	0.0495829
LEMD3	0.0495779
SKIC8	0.04942
PSME4	0.0494172
RNF217	0.0494059
PCMT1	0.0493685
ANO6	0.0492648
AKTIP	0.0492599
BLOC1S2	0.0492491
FNDC3B	0.0492303
USB1	0.0492238
XBP1	0.0492201
ELOVL1	0.0492082
FURIN	0.0491868
PTMS	0.0491674
CTNNB1	0.0490862
UQCR10	0.0490862
METAP1	0.0490646
DNM2	0.0490339
ENAH	0.049003
RTRAF	0.0488887
NDUFB11	0.0488336
KDELR2	0.0488187
SEC31A	0.0488111
MYO19	0.0487962
COX6A1	0.0487907
STX12	0.0487698
SACS	0.0487653
MRPL51	0.0485937
HAX1	0.0485648
CDC37	0.0484933
FUT4	0.0484843
DANT2	0.0483438
PSMC4	0.0483071
HOMER1	0.048254
ACTR2	0.0481444
LYL1	0.0481057
EOGT	0.0481002
CDC42	0.0480933
P4HB	0.048091
ROGDI	0.0480505
BMP6	0.0480256
AGPS	0.0480183
CLPP	0.0480133
SLC35D1	0.0479881
DMWD	0.0479155
GTPBP4	0.0478759
CDK2AP2	0.0478748
CDK2AP1	0.0478623
SMANTIS	0.047773
STT3A	0.0477381
KIF5B	0.0476992
SERPINE1	0.0476747
TMCO1	0.0476688
	0.0476685
USP7	0.0476658
LOXL3	0.0475826
SUPT6H	0.0475761
MPP2	0.047457
NDUFA1	0.047362
RGS19	0.0473378
SSR3	0.0473055
ACOX1	0.0472678
COPZ2	0.0472436
FKBP10	0.0472316
TES	0.0472043
LBH	0.0471357
EIF5A	0.0470688
PREP	0.0470684
AREL1	0.0470079
SYDE1	0.0469808
KIF21A	0.0469687
VTI1A	0.0469369
RAB5A	0.0469265
TNFAIP1	0.0468541
PGM2L1	0.046844
SHROOM4	0.0468155
CNN3	0.0468093
CILP	0.0467101
ARF1	0.0466914
CSRP2	0.0466537
SLX4	0.0466031
RHOB	0.0466022
TRPC4AP	0.0465047
MED26	0.0464838
TGFBI	0.0463517
DNAJB6	0.0463508
PLCB3	0.046325
DESI1	0.0463216
DDX41	0.0462671
XYLT1	0.0462134
GBP1	0.0462002
AMMECR1L	0.0461972
EIF4H	0.0461649
ASF1A	0.0461565
GNL2	0.0461218
PRRC1	0.0461115
EXOSC1	0.0461032
RELA	0.0460929
PHRF1	0.0460599
UBE2M	0.0460454
SLC10A3	0.0460243
PEF1	0.0460216
EVI5L	0.0460195
SPRYD7	0.0459946
BTBD10	0.0459918
AGPAT1	0.0458662
PCBP4	0.0458593
COMT	0.0458434
RBX1	0.0457718
NAGK	0.0457469
MKRN2	0.0456927
AAK1	0.0456836
PCYT1A	0.0456818
SLC25A24	0.0456419
UTP6	0.0456297
BLZF1	0.0455755
NOL4L	0.0455704
SUN2	0.0455001
ATP5F1B	0.0454693
BRPF1	0.0454365
TBC1D1	0.0454133
GEMIN7	0.0454109
SNX24	0.0453554
MACF1	0.0453153
COL5A1	0.0453149
BRPF3	0.04531
CDC34	0.0452047
NOX4	0.0451918
PPFIA1	0.0451419
RNF181	0.0450892
CHCHD2	0.0450842
PRAF2	0.0450789
PHF20	0.0450557
EHBP1L1	0.0449636
RNF216	0.0449541
HRAS	0.0449293
PELO	0.0449251
TUBB2A	0.0449225
STRAP	0.0448748
MGAT2	0.0448728
CCIN	0.0446375
TMED2	0.0446079
SLC52A2	0.0445826
PPP1R12A	0.0445536
ADIPOR2	0.0445404
MRPL47	0.0445376
PEDS1	0.0445101
ACBD3	0.0445068
BHLHA15	0.0444848
MFAP3L	0.0444256
ALKBH5	0.0444097
RMDN3	0.0443629
AP1G1	0.0443325
RNF41	0.0443277
FAM219B	0.0443077
GFPT1	0.044288
TSG101	0.0442635
RNGTT	0.0442294
HYAL3	0.0441354
ZNF274	0.0441233
SLC25A32	0.0440678
PTPN1	0.0440052
UGDH	0.0439574
TRAF5	0.0439535
YWHAG	0.0439439
CFAP20	0.0439386
RAMAC	0.043904
GARRE1	0.043887
FZD6	0.0438355
MRPL37	0.0438233
ZNHIT1	0.0438225
OCRL	0.0438188
CCND3	0.0437493
KDELR1	0.043723
BMPR2	0.0436783
TMED3	0.0436289
ELAPOR1	0.0436096
SETD3	0.0435898
CALM1	0.0435431
ADAMTS16	0.0434728
PFKFB3	0.0434275
LTBP1	0.043402
MDFI	0.0433883
COX8A	0.0433798
DAB2IP	0.0432684
MGRN1	0.0432306
UQCRC1	0.043186
GTF2E2	0.0431655
SLC45A3	0.0431399
TOMM40L	0.0430002
	0.0429676
RGS3	0.0429661
BMS1	0.0429518
AKIRIN1	0.0429374
HMGXB3	0.0429043
PLOD3	0.042878
TADA3	0.0428504
RIC1	0.0428137
RRAGA	0.042797
PSMC3	0.0427688
ATP1B1	0.0427639
CALM2	0.0427305
MTOR	0.0426783
UNC13B	0.0426737
PNMA1	0.0426599
CYTOR	0.0426197
MSTO1	0.0425303
YIPF5	0.0425057
ZNF561	0.0424671
LSM7	0.042454
TAF5L	0.0424194
LPAR5	0.0423841
PUM3	0.042354
IKBIP	0.0423314
INAFM1	0.0423231
ATG13	0.0423051
PIEZO1	0.0423044
CHSY3	0.042288
CLPB	0.0421893
MYH10	0.0421334
CSRNP2	0.0421214
POLR2C	0.0421135
EMC6	0.0420992
MAFK	0.0420979
CHPF2	0.0420698
EIF2S2	0.0420594
FXR2	0.0420245
ST20-AS1	0.0419861
NOMO2	0.0419659
NDUFAF2	0.0419594
MED27	0.0419453
ANKRD37	0.0418744
ACTBL2	0.0418502
STYXL1	0.0418491
CCNDBP1	0.0418438
FLNC	0.0416944
ISLR2	0.0416914
PPP1R18	0.0416741
CRELD2	0.0416494
LIMK1	0.041596
MARCHF4	0.0415599
LINC00294	0.0414795
MSANTD3	0.041457
EIF4E	0.0414541
ATP5IF1	0.0414443
TMX2	0.0414367
HSD17B10	0.0414304
LSM1	0.0413667
AEN	0.0413379
NOL7	0.0413151
NSUN2	0.0412996
UBE3C	0.0412611
KANK4	0.0412583
RASL12	0.0412453
HEYL	0.0412422
ZFPL1	0.0412199
NUP58	0.0411396
UBAP2	0.0410958
YIPF3	0.0410884
GATM	0.0410818
SERF2	0.0410488
SNRPC	0.0410451
UBFD1	0.0409667
ETF1	0.0409601
RINT1	0.0409397
ILK	0.0409101
SPARC	0.0409051
PLEKHJ1	0.0409042
TTC3	0.040902
KPNA1	0.0408958
SLC1A4	0.0408822
WIPF2	0.0408344
MBD1	0.0408177
ACTR10	0.0407742
CHML	0.0407652
SEC24A	0.0407196
RRP36	0.040703
NARS1	0.0406742
TCAF1	0.0406657
HYOU1	0.0406333
ELAVL1	0.0406246
ZBTB7B	0.0406207
RNF5	0.0406177
GUK1	0.0405903
UFD1	0.0405873
SLC9A1	0.0405111
AP1B1	0.0404543
ZNF597	0.0404263
SRP68	0.0404114
BAIAP2L1	0.0403809
RP2	0.0403798
RALB	0.0403686
SYNM	0.0403408
YARS1	0.0402794
PFDN2	0.0402722
LDHA	0.0402688
ZDHHC9	0.0402122
LPCAT2	0.0401836
USP46	0.0401325
AP3D1	0.0401317
G3BP2	0.0400364
HARBI1	0.0400338
PSMD7	0.039988
TMEM214	0.0399795
TNK2	0.0399468
MYCBP	0.0399293
PSMA7	0.0398313
NKILA	0.0398313
FOXO1	0.0398232
EIF6	0.0398212
CHAC1	0.0397721
VARS1	0.039749
TRAPPC3	0.0397427
PRDX5	0.0397394
SMG5	0.039729
OSTC	0.0397039
CENPN	0.0396803
TRIM16	0.03967
SPECC1L	0.0396256
SEC14L2	0.0396145
MNAT1	0.0396079
CCT2	0.0394692
LMF2	0.0394407
FN1	0.0394258
TSPAN31	0.0394056
ANP32E	0.0393969
JUNB	0.039385
CCNQ	0.0393722
WDR41	0.0393485
KDM5B	0.0392011
PEX13	0.0391703
PPRC1	0.0391622
ZDHHC5	0.0391604
SRRD	0.0391511
C14orf119	0.039132
TIPARP	0.0391273
CETN2	0.0390872
TPD52L2	0.0390545
PRKCA	0.0390239
VPS53	0.0390165
YME1L1	0.0390144
DNM3	0.038982
HACD1	0.0389451
DPP9	0.0389444
SSBP1	0.0389181
ZNF408	0.0389126
SDE2	0.0388869
MIR23AHG	0.038866
ARL2BP	0.0388533
PTPRF	0.0388484
RELT	0.0388258
STX2	0.038804
RHOC	0.0387905
ODF2	0.0387778
ABCD1	0.0387558
ZNF649	0.0387286
IWS1	0.0387284
GDI2	0.0387239
PPP1R11	0.0386819
COX20	0.0386605
ACO2	0.0386128
ADPRS	0.0386104
DYRK4	0.0385981
DCTN5	0.038584
PAFAH1B1	0.0385543
RRAS	0.0385293
PGAM1	0.0385114
PSENEN	0.0385027
HSP90B1	0.038492
TBC1D20	0.0384919
NTMT1	0.0384694
SEC61G	0.0384694
SSR1	0.0384679
ATXN2	0.0384214
FNTB	0.0383889
SAR1B	0.0383362
PPP2R5B	0.0383252
RAPGEF2	0.038309
GSPT1	0.0382994
SPTY2D1	0.0382443
MED10	0.0382138
CDC42EP1	0.0381832
EIF2S1	0.0381147
DDA1	0.0381091
KLC1	0.0381067
DNM1L	0.0381002
PIGS	0.0380978
ZNF365	0.0380477
GNA11	0.038018
FAM219A	0.0380028
E2F7	0.0379604
RGP1	0.0379359
C10orf88	0.0379085
NDUFAF3	0.0378593
GNE	0.0378239
GAS6-DT	0.0378063
TAF7	0.0378046
ELOA	0.0377985
DDX1	0.0377962
ALOX5AP	0.0377678
SLC35C1	0.0377529
CMPK1	0.0377231
TXLNA	0.0376814
SFXN1	0.037678
RER1	0.0376208
PRPSAP2	0.0376053
NDUFS6	0.0376
SYTL5	0.0375987
LEO1	0.0375542
ZFAND2A	0.0375389
SMARCA4	0.0375242
SLC26A2	0.0374785
DGUOK	0.0374506
ITGA11	0.0374362
KRT10	0.0374165
	0.0374081
PGP	0.0373886
NAT9	0.0373746
SLC44A2	0.0373725
ZNF526	0.0373652
SSR4	0.0373438
SLC2A1	0.0373401
ZNF35	0.0373262
BCL9L	0.0373207
PTBP1	0.0372975
TUBA1B	0.0372915
SNAP23	0.0372753
ANAPC5	0.0372133
KRT81	0.0371923
HCCS	0.0371692
STK19	0.0371495
RBM10	0.0371412
YWHAB	0.0371311
CYRIB	0.0370821
FBN1	0.0370732
TMEM87B	0.03707
SEC23IP	0.0370381
RAB11FIP5	0.0370292
SLC39A13	0.0370096
CCDC47	0.0370057
SLC39A9	0.0370021
B4GALT3	0.0369857
PIP4K2C	0.0369808
PSMD13	0.0369646
KIFBP	0.0369264
UBE2N	0.0368854
ELF4	0.0368706
RASGRP2	0.0368633
SUPT5H	0.0368349
EIF3B	0.0368314
SEM1	0.0368269
PSMC2	0.0367926
CDC42BPB	0.0367258
OAT	0.0367049
DYNC1LI2	0.0366898
ZNF672	0.0366882
CCT3	0.0366549
ATG4A	0.0366415
MTMR2	0.0366317
TIMM44	0.036623
NSFL1C	0.0366109
SOS2	0.0366093
FIS1	0.0365859
MICOS13	0.036572
GRB10	0.0365676
OXSR1	0.0365675
ADAMTSL2	0.0365609
OSTF1	0.0365389
WSB2	0.0365319
PSPH	0.0365281
P4HA2	0.0365151
KDM3A	0.0364788
APC	0.0364762
VKORC1L1	0.0364695
STARD3NL	0.0364598
MRPL17	0.0364229
RNF4	0.0364079
SGTA	0.0364076
SRP14	0.0363968
NDUFB2	0.0363912
UBA1	0.0363874
ATP5ME	0.0363574
TRIM32	0.0363386
ZNF821	0.0363111
PSMB5	0.0362786
RANBP1	0.0362741
RAB1A	0.0361764
SUCLG1	0.0361556
TMEM11	0.0361465
GPT2	0.0361433
UBL5	0.0361369
WDR46	0.0361312
PTS	0.0360825
COPS3	0.0360681
PTGES3L	0.0360432
NXPH4	0.0360351
DPH2	0.0360282
UBALD1	0.0360279
CIB1	0.0360261
SRSF9	0.0360112
PCED1B	0.0360058
ENG	0.0360053
SRP54	0.0359818
PSMD6	0.035951
DIP2C	0.0359418
RTKN	0.0359234
SUPT20H	0.0359043
TANGO2	0.0359027
FUBP3	0.0358178
TMCC1	0.0357821
TOR1A	0.0357754
ABCB8	0.0357682
GOT2	0.0357664
WNT4	0.0357012
CCDC107	0.0356986
OLFM2	0.0356869
ENTPD5	0.0356689
KLHL20	0.035659
USO1	0.0356162
ERVMER34-1	0.0355678
EIPR1	0.0355605
EDC3	0.0355561
TXNDC17	0.0355262
XRCC4	0.0355178
ATP6V0B	0.0355156
RASSF1	0.035509
OSBPL9	0.0355032
SEPTIN2	0.0354993
REEP4	0.035482
	0.0354471
RC3H2	0.0354395
BHLHE40-AS1	0.0354015
MON1A	0.0353954
DOK4	0.0353517
IPO13	0.0353274
PRPF3	0.0353029
ZNF622	0.0352906
APEX2	0.035279
TMEM59	0.0352438
RDX	0.0352381
NAA10	0.0352335
PSMB1	0.0352283
STX5	0.0352216
ACP1	0.0352197
LYPLA2	0.0351896
NF2	0.0351874
VPS45	0.035184
DCUN1D5	0.0351826
HBS1L	0.0351606
PDCD10	0.035153
EOLA2	0.0351439
CIAPIN1	0.0351304
WDR45B	0.0351217
EMC7	0.0350757
SAMD1	0.0350716
SYNGR2	0.0350707
ATXN1	0.0350583
OAZ1	0.0350483
IL21R	0.0350441
LINC01278	0.035026
CBL	0.035023
TSPAN13	0.0350167
PDHX	0.035009
CSF1R	0.0350087
	0.0350083
CHRNB1	0.0349686
PFDN6	0.0349663
DCTN3	0.0349651
BOP1	0.0349571
EVL	0.0349519
EBNA1BP2	0.0349443
CCDC32	0.0349219
DIXDC1	0.0348965
ANKRD27	0.0348886
PFDN1	0.0348636
PSME3	0.0348436
NDUFA12	0.034831
UQCC6	0.0348109
PLEKHG2	0.0347789
AHSA1	0.0347516
IMMT	0.0347211
PSMB2	0.0346973
NOMO1	0.0346962
B3GALT6	0.0346729
TC2N	0.0346622
FARP2	0.034655
FHIP2B	0.0346213
GNA12	0.0345724
ERLEC1	0.0345483
DYSF	0.0345188
CCDC186	0.03449
LZTR1	0.0344797
ZPR1	0.0344759
SLC25A39	0.0344559
PDZD11	0.03443
GAPDH	0.0344295
BASP1	0.0343986
EPPK1	0.034382
CDKN1A	0.0343737
RPTOR	0.0343704
GHITM	0.034332
GRM5	0.0342738
BGN	0.0342618
CCDC124	0.034247
DBN1	0.0342268
PDIA5	0.0341837
TRIP4	0.0341834
A1BG-AS1	0.0341785
RASSF7	0.0341672
TTPAL	0.0341349
ZFP28	0.0341229
ATP5F1E	0.0341155
MORC2	0.034092
ATAD3A	0.0340636
MPHOSPH10	0.0340477
PDIA6	0.0339817
CCT5	0.0339668
TOP3A	0.0339221
GPRIN3	0.033903
ARHGAP10	0.0338847
SH3RF1	0.0338706
FOCAD	0.0338652
UAP1	0.0338292
RBM42	0.0337942
GTF2F2	0.0337829
C1orf52	0.0337801
PRDX4	0.0337591
RCN3	0.0337514
RASL11B	0.0337485
SF3A3	0.0337224
COG3	0.0336985
UQCRQ	0.0336932
POLR3B	0.0336817
ANKRD11	0.0336751
HCG18	0.0336317
UBASH3B	0.0335983
HES6	0.0335771
POLDIP2	0.033556
TRIT1	0.0335486
MARK2	0.0335304
ZNF598	0.0335145
ACTRT3	0.0335105
ADIPOR1	0.0334874
ZBTB8OS	0.0334801
EIF5AL1	0.0334703
MAST3	0.0334637
RAB35	0.0334178
TASOR2	0.0333515
RALBP1	0.0333475
RAI14	0.0333297
TUBG1	0.0333087
ALG2	0.0332914
ATP6V0D1	0.0332782
C6orf89	0.0332742
DLGAP4	0.0332384
TOX4	0.033206
CLASP1	0.033183
COX5A	0.0331642
	0.0331591
CHCHD1	0.033157
ZSCAN9	0.0331426
EXOC2	0.0330945
BOLA3	0.0330903
PARVA	0.0330881
GLT8D1	0.0330576
TGM1	0.0330565
PPP3CC	0.0330509
RABAC1	0.0330485
EMC8	0.0330429
SERPINH1	0.0330411
TRAPPC4	0.0330327
PLOD2	0.032987
BCOR	0.0329666
GLB1	0.0329662
SKI	0.0328947
MBNL1-AS1	0.0328849
BBS7	0.0328821
GOT1	0.0328711
DDX6	0.0328609
NR2F6	0.0328582
PDAP1	0.0328347
ZZEF1	0.0328329
LMF1-AS1	0.0328074
E2F3	0.0327856
EIF2B2	0.0327803
ME1	0.0327785
ZNF140	0.032757
ANXA5	0.0327555
BBOF1	0.0327352
FIBP	0.0327211
CDK7	0.0327169
RPS6KC1	0.0327026
WNT11	0.0326998
ATG9A	0.0326532
DPH3	0.0326035
UBE2J2	0.0325986
CNPY2	0.0325884
ALDH1L2	0.0325883
RNF19B	0.0325878
PDCD11	0.0325827
CDC27	0.0325821
SCFD1	0.0325809
DNAJC2	0.0325721
SRP19	0.0325669
ATP6AP1	0.0325669
TOMM40	0.0325532
ARMCX5	0.032548
PHPT1	0.0325319
COG6	0.0325038
CSPG5	0.0324702
KIF1B	0.0324546
RAB8A	0.0324538
FRMPD3	0.0324465
PRDX1	0.0324415
AZIN1	0.0324277
NECAP1	0.0324088
RAB3GAP2	0.0323999
CAV2	0.0323747
TP53I13	0.0323344
LINC03113	0.0323056
AQP3	0.0322781
KIF1C	0.0322691
NDUFS8	0.0322305
SND1	0.0322268
SH3BP5L	0.0322265
MIR4435-2HG	0.0322022
MARS1	0.0321823
SYVN1	0.0321815
LMOD1	0.0321793
OTUD5	0.0321364
IQGAP1	0.032133
ITGB1	0.0321065
SS18	0.0321063
RNF185	0.0320956
VLDLR	0.0320858
SNRPN	0.032084
SDC1	0.0320783
TOM1L2	0.0320699
NAV1	0.0320589
MAPKAPK2	0.0320364
VSTM2L	0.0320326
MTMR3	0.032026
MRC2	0.0319918
PPP4C	0.0319913
ELOC	0.031986
ZSWIM6	0.0319787
TCTA	0.0319742
DERL2	0.0319664
GTF2B	0.0319469
NDUFB3	0.0318882
PLP2	0.0318572
PPP6R1	0.0318423
STX7	0.0318212
UFM1	0.031802
TRAPPC2	0.031778
CCDC167	0.0317636
	0.0317537
TTI2	0.0317532
RNPS1	0.0317168
FLYWCH2	0.0317053
MICAL1	0.0317018
ZNF568	0.0316939
EHD4	0.0316907
DUSP3	0.031685
CTNND1	0.0316549
ABCC10	0.0316383
PMM1	0.0316365
SIL1	0.0316349
COG7	0.0316335
EMC9	0.0316224
ZNF668	0.0315968
SMS	0.0315846
MAPKAP1	0.0315813
DDX21	0.0315684
STIP1	0.0315595
MINDY2	0.0315555
	0.031548
USP47	0.0315372
SIN3B	0.0315301
PPP1CA	0.0315263
AZIN2	0.0315148
SF3B2	0.0315077
TMEM165	0.0314814
GPR180	0.0314727
AP1M1	0.031447
R3HDM4	0.0314353
NDUFAB1	0.0314227
CLPTM1L	0.031418
NDUFA4	0.0313939
DPCD	0.0313839
IRGQ	0.0313765
NOC2L	0.0313237
ARPC5L	0.0313131
ROMO1	0.031298
SAMD4A	0.0312878
GASAL1	0.0312584
PXDN	0.0312533
IL18BP	0.0312508
NDUFB7	0.0312472
SENP2	0.0312337
PDLIM3	0.0312334
PRAG1	0.0312206
PRDX6	0.0312117
TPI1	0.0312113
POLR3A	0.0312108
FARSA	0.0311941
DSP	0.0311866
POFUT1	0.0311725
GALNT7	0.0311459
NCS1	0.0311233
DCAF5	0.0311185
ATXN7L3	0.0311185
BNIP1	0.0311116
SMIM10L1	0.0311047
SLMAP	0.0311013
ARL1	0.0310341
PEX26	0.0310308
SPATS2	0.0310215
TMEM175	0.0310165
STOML1	0.030999
PPP4R1	0.0309697
LIN7B	0.0309646
POM121C	0.0309407
MRPL52	0.0309368
ZNF841	0.0309285
MORF4L1	0.0309254
BTBD6	0.0309179
GNB2	0.0308734
FASTKD5	0.0308513
PDIA4	0.030838
PPHLN1	0.0308334
DLG1	0.0308286
SENP3	0.0308033
CSNK1A1	0.0308013
PLEKHG5	0.0308012
MECOM	0.0307985
TRIM39	0.0307928
PDLIM2	0.0307917
VCP	0.0307789
MRPL18	0.0307728
KCNH1	0.030742
FAM114A2	0.0307382
MOAP1	0.0306941
CDH6	0.0306855
EMD	0.0306794
EIF4EBP1	0.03066
SLAIN2	0.0306526
CABYR	0.0306437
PSMD4	0.0306435
ALKBH1	0.0306344
GOLGA4	0.0305786
SPTLC1	0.0305683
PSMB6	0.0305592
SLC27A4	0.0305433
SPTLC2	0.0305273
ST6GAL2	0.030494
BICD2	0.0304841
ICE1	0.0304751
GLTP	0.0304726
ZNF749	0.0304677
MLEC	0.0304251
ANO10	0.0304246
CREB3L1	0.0304211
TAOK2	0.0304206
AP3B1	0.0304189
SELENOI	0.0303852
SMPD4	0.0303673
GPAT4	0.0303584
FKRP	0.0303518
SAP30BP	0.0303465
RNF216P1	0.0303347
SMC5	0.0303335
TAB2	0.0303291
ATP5PF	0.0303239
PRELID3A	0.0303187
PSMD3	0.0302872
DRG1	0.0302852
PITPNM1	0.0302665
SERP1	0.0302461
LONP1	0.0302273
GFM2	0.0302053
NECTIN3-AS1	0.0301904
MYO10	0.0301717
PHF20L1	0.0301657
NUS1	0.0301433
SLC15A4	0.0301329
SPRTN	0.0301281
NHERF2	0.0301036
CDK9	0.0301025
COG1	0.0301001
MAEA	0.0300665
WDR20	0.0300654
WIZ	0.029997
KPNA4	0.0299951
MANBAL	0.0299849
CSTF2	0.0299703
ARF3	0.0299489
NVL	0.0299362
GAS6	0.0299309
ZW10	0.0298933
MLLT11	0.0298594
UBA5	0.0298553
LARP4B	0.0298494
	0.0298231
TMEM120B	0.0297805
TOR1B	0.0297803
SKIL	0.0297727
GOLIM4	0.029762
CUL1	0.029761
RHPN2	0.0297065
LRCH1	0.0297045
MDH2	0.0296974
MRPL20	0.0296776
NUDT19	0.0296724
NECAP2	0.0296704
ZC3H7A	0.0296658
UFC1	0.0296584
CYB561D2	0.0296497
ASTL	0.0296148
KPNA6	0.0296077
VPS29	0.0295368
CNTN1	0.0295255
GNL3	0.0295217
FBXL18	0.0295197
RIT1	0.029495
LINC00511	0.0294709
MIR23B	0.0294544
PGK1	0.029435
NMD3	0.0294288
ATP5MC3	0.0293989
CDK12	0.0293901
PCSK5	0.0293823
TAPT1	0.0293762
UBE2O	0.0293761
CCDC137	0.0293531
FUT1	0.0293308
TSC22D2	0.0293188
DMRTA1	0.0293131
NDUFB4	0.0292583
IGHMBP2	0.0292504
MAGEH1	0.0292491
PSMB3	0.029248
SELENOK	0.0292468
COX7B	0.0292365
IGFBP7	0.0292001
TRAF6	0.0291797
GSK3A	0.0291741
PDCD6IP-DT	0.029168
FOXS1	0.0291541
DOCK9	0.0291518
HLCS-AS1	0.0291472
FASTKD1	0.029135
ITGB1BP2	0.0291338
NECTIN2	0.0291311
RFXANK	0.0291085
AP2B1	0.0291059
HDGFL3	0.0290926
COP1	0.0290741
PKD1	0.0290455
PSMG3	0.0290339
INTS12	0.0290309
PLEKHB2	0.0289828
ASXL1	0.0289826
FLAD1	0.0289794
KARS1	0.0289749
UBE2Q2	0.0289701
RTCB	0.0289634
HAGH	0.0289282
DUSP11	0.0289235
HIVEP1	0.0289224
ARPC1A	0.0289143
KRT7	0.0289083
CRK	0.0288874
GAS2L1	0.0288755
USP14	0.0288699
SDF2	0.0288691
PSMC1	0.0288359
TECPR1	0.0288355
PPM1G	0.0288173
RALGAPB	0.0288167
MDC1	0.0287959
LCOR	0.0287813
TMEM199	0.0287535
NRDC	0.0287471
NAPG	0.0287348
PRKAG2	0.0287284
CHUK	0.0286952
TEP1	0.0286844
FBXL12	0.0286802
LMO7	0.0286658
SLC7A5	0.0286556
SPCS2	0.028641
SCHIP1	0.0286392
GRPEL1	0.0286308
TLK2	0.0286268
ITIH3	0.0286233
VMP1	0.028623
VEZT	0.0286211
POMT2	0.0286092
CLTC	0.0286035
IL13RA1	0.0286028
ARHGDIA	0.0285953
HDAC2	0.0285876
ZNRD2	0.0285632
GNAI2	0.0285567
UGGT1	0.0285418
MYLK2	0.0285268
CYC1	0.0285045
	0.0284752
NBDY	0.0284623
CENPJ	0.0284582
LYSMD1	0.0284382
RIOK2	0.0284044
MTMR6	0.0284016
MAP2K1	0.0283905
CASKIN2	0.0283863
MLXIP	0.0283817
LINC01239	0.0283789
CLTB	0.0283516
	0.0283129
COMMD1	0.0283108
UBE3A	0.0282834
SMC5-DT	0.0282507
MEGF6	0.028248
UTP11	0.0282377
CEP104	0.0282205
BECN1	0.0282186
	0.0282174
SEC11A	0.0282146
TCEAL9	0.0281977
TBCB	0.0281715
MTMR9	0.0281625
NUDC	0.0281502
GOLPH3	0.0281402
FGF1	0.0281157
DPM1	0.0280942
SSU72	0.0280843
DHX16	0.028075
ZNF583	0.0280682
MPLKIP	0.0280576
GLRX3	0.0280565
DOLPP1	0.028051
SKIC2	0.0280253
SP140L	0.0279989
HTR1D	0.0279986
FBH1	0.0279963
ZNF419	0.0279885
COX6C	0.0279847
RAB5B	0.0279839
OXCT1	0.0279805
AGK	0.0279793
ZFAND3	0.0279651
TCIRG1	0.0279532
	0.0279479
DUSP26	0.0279429
MEF2A	0.0279352
CAP2	0.0279264
TXNDC15	0.0279253
FAM220A	0.0278876
DCAF13	0.0278747
MRPL28	0.0278616
C8orf58	0.0278454
HNRNPK	0.0278404
ULBP2	0.027818
SNX19	0.027813
DDOST	0.0278068
HMOX2	0.027796
KATNAL1	0.0277854
NAA20	0.027775
ATP5MC1	0.0277694
MSL1	0.0277579
TMEM181	0.0277544
RNF111	0.0277335
POLE3	0.0277178
MTHFD1L	0.0277084
DNAJB4	0.0277012
EEF1B2	0.0276959
	0.0276942
SGCB	0.0276767
NCOR2	0.0276647
LRRC42	0.0276561
RAB33A	0.027648
SCAMP3	0.0276305
NIPA2	0.0275905
USP9X	0.0275744
WFDC1	0.0275642
UBTD1	0.0275252
DAZAP1	0.0275122
RAP1A	0.02749
ATP2C1	0.0274884
DYNC1I2	0.02748
NEDD8	0.0274629
ANKRD44	0.0274527
ATRN	0.0274499
POLR2K	0.0274424
NDUFAF5	0.0274276
SPRYD3	0.0274174
	0.0274152
RABL3	0.0273831
PIGG	0.0273699
EMC1	0.0273621
MPV17L2	0.0273603
PGBD1	0.0273448
UNC5B	0.0273271
AK1	0.027323
COMMD9	0.0273083
C2CD2L	0.0272964
UBE2Z	0.0272867
RNF25	0.0272829
ADCY7	0.0272703
MRPL41	0.0272605
POP5	0.0272508
TRIM62	0.0272334
SPCS1	0.027217
	0.0271946
LMAN2	0.0271932
FBRS	0.0271843
REXO1	0.0271556
EIF5B	0.0271481
SLC25A11	0.0270896
PRKCD	0.0270892
PTPRK	0.027076
GMEB2	0.0270704
CCT7	0.0270548
LRRFIP2	0.0270465
ADRM1	0.0270413
	0.0270034
TMF1	0.0269753
CDK13	0.0269641
MYOSLID	0.0269505
ITPR1	0.026948
KDM5A	0.026947
MEA1	0.0269303
AKAP5	0.0269248
MTFR1	0.0268978
SNRNP25	0.0268721
LETM1	0.0268387
UBP1	0.0268347
UBQLN1	0.0268315
ZNF548	0.0268248
	0.0268189
SLC25A16	0.0268112
SLC22A3	0.0267961
CDK5	0.026786
PMPCA	0.0267748
GFM1	0.0267686
TNPO3	0.0267562
MFN1	0.0267373
ACP2	0.0267274
ACTG2	0.0267273
TCEAL3	0.026726
INHBA	0.0267154
TMEM167B	0.0267082
NDUFS1	0.0267017
YWHAH	0.0266989
PPP1R14B-AS1	0.026686
SF3B6	0.0266694
SUGT1	0.0266549
KATNBL1	0.0266469
ETFA	0.0266448
ENTPD4	0.0266359
COPZ1	0.0266312
VPS4A	0.0266146
MPZL1	0.0266094
STX18	0.0265855
MAPKAPK5	0.0265797
GTPBP1	0.0265742
PFKL	0.0265594
NDUFB8	0.0265523
CDC42EP3	0.0265422
VKORC1	0.0265413
PITPNB	0.0265283
CLSTN1	0.026527
WAPL	0.0264908
RNF14	0.0264802
ZNRF1	0.02648
RCOR1	0.0264706
RUVBL2	0.0264473
NREP	0.0264428
UBE2L3	0.0264113
ZFYVE27	0.0264039
POLR2H	0.0263927
TSPAN17	0.0263925
	0.026389
NCBP1	0.0263541
HSPA13	0.0263541
HAPSTR1	0.0263489
ZMYND19	0.0263466
C9orf78	0.0263331
HUS1	0.026331
	0.0263237
CCDC81	0.0263207
EFR3A	0.0263062
PHTF1	0.0263044
CLK3	0.0262917
	0.0262659
HACD2	0.0262624
TMEM248	0.0262524
TULP4	0.0262511
TJP1	0.0262484
ATP5MJ	0.0262451
URB1	0.0262407
RAB32	0.0262374
	0.0262341
IER3	0.0261964
PAFAH1B2	0.0261897
UBE2G1	0.026178
KLHL21	0.0261714
ELN	0.0261696
SMAP1	0.0261534
FRMD6	0.0261485
ZNF398	0.0261425
RPL26L1	0.0261376
KPNB1	0.0261127
SDHAF2	0.0261075
NGFR	0.0260807
DPP3	0.0260553
SRSF2	0.0260326
GTF3C1	0.0260287
CNEP1R1	0.0260277
NOTUM	0.0260254
GXYLT2	0.0260101
TRAPPC1	0.0260071
GALE	0.0259952
HNRNPLL	0.0259562
TMUB1	0.0259535
STK39	0.0259362
CSNK1G1	0.0259339
HRCT1	0.0259269
NGRN	0.0259138
CLIC3	0.0259036
EVI5	0.0259024
DUSP2	0.0259019
OSBPL11	0.0258984
ZKSCAN5	0.0258937
TRA2A	0.02588
MACROH2A1	0.0258767
DAG1	0.025872
PLCB4	0.0258702
ISG20L2	0.0258565
TET3	0.0258456
RHOJ	0.0258352
MED17	0.0258271
ROCK1	0.0257956
ERC1	0.0257746
SDC2	0.0257635
TMA7	0.0257386
BTBD7	0.0257333
GLIPR1	0.0257306
SYNJ1	0.025717
TFPT	0.02571
FBXW8	0.0256986
BANF1	0.0256952
RBM8A	0.0256839
PSMA5	0.0256828
RUSF1	0.0256678
CORO1C	0.0256667
SHROOM3	0.0256611
MTHFD2	0.0256448
VCAN	0.025625
RTF2	0.0256155
	0.0256138
TUBA1C	0.0256128
GOSR1	0.0256059
ASL	0.0255922
SH3RF3-AS1	0.0255899
SLC30A9	0.0255846
TIMM10B	0.0255839
RMC1	0.0255789
UBC	0.0255724
ADPGK	0.0255618
RHEB	0.0255365
ZBTB5	0.0255332
PHB1	0.025531
RABGGTA	0.0255283
ZNF48	0.0255207
DYNC1H1	0.0255183
NCSTN	0.0255175
SMIM13	0.0255021
REST	0.0254999
POLR2F	0.0254955
SNRPG	0.0254938
PHTF2	0.0254892
BRSK1	0.0254677
LPGAT1	0.0254675
NRG1	0.0254639
TM6SF1	0.0254611
TFIP11	0.0254554
IDS	0.0254369
BCL9	0.0254134
EIF2B3	0.0254126
MRPL15	0.0253982
CACNB1	0.0253951
TEX261	0.0253882
HOOK3	0.0253863
PUSL1	0.0253592
GGNBP2	0.0253421
TMEM223	0.0253275
POLR2D	0.0253256
BRF2	0.025272
FAM199X	0.0252524
ATP6V1E1	0.025239
SHQ1	0.0252337
LENG1	0.0252284
UBE2D2	0.0252236
	0.0252187
GTF2E1	0.0252154
MED31	0.0252134
FAM168B	0.0251764
ENO1	0.0251656
ZNF674	0.0251637
CILP2	0.0251611
C19orf53	0.0251496
GRSF1	0.0251229
MTCH2	0.0251121
MTA2	0.0251097
PARK7	0.0251044
CTIF	0.0251026
JMJD4	0.0251003
USP10	0.0250886
TMBIM6	0.0250767
GADD45GIP1	0.0250743
CC2D1B	0.0250671
AKIP1	0.0250599
MAPK1IP1L	0.0250561
MAMLD1	0.0250499
COG5	0.0250375
RPAP3	0.0250257
UQCRC2	0.0250088
ABHD17B	0.0249876
TUBB4B	0.0249844
MLX	0.0249547
ZNF440	0.0249256
SYNRG	0.0249207
G6PC3	0.0249163
CCDC43	0.024895
MAP1LC3B2	0.0248896
SPTAN1	0.024886
DDX56	0.0248793
DR1	0.0248689
BZW2	0.0248555
CSNK1G2	0.0248522
EDC4	0.0248373
DRG2	0.0248255
HK1	0.0248109
PSMD2	0.0248004
ITGB3	0.0247931
STAU1	0.0247857
ERBB2	0.0247847
FEM1A	0.0247834
GATAD2A	0.0247767
ZNF175	0.024767
EAF1	0.024757
NDUFS2	0.0247495
NRSN2	0.0247431
RPL36AL	0.024729
COL5A2	0.0247077
SLC16A3	0.0246928
RARS1	0.024691
DNTTIP2	0.0246861
STRN3	0.0246639
IDH3G	0.0246618
PREB	0.0246288
ARHGEF9	0.0246158
GPR107	0.0246133
NUP93	0.0246124
PPP6R3	0.0246071
DNASE1L1	0.0245961
UTP3	0.0245959
ERG	0.0245908
KLHL25	0.0245878
GAK	0.024577
ISOC2	0.0245751
NRAS	0.0245408
RNF34	0.0245388
ACOT8	0.0245375
DIS3	0.0245337
CHMP7	0.0245304
NACC1	0.0245103
	0.0245044
CANX	0.0245028
SNAPC3	0.0245007
ENY2	0.0244897
YTHDF2	0.0244865
CDV3	0.0244667
GSK3B	0.024465
CALHM5	0.0244537
TLCD3A	0.0244327
USP38	0.0244192
PDE12	0.0244138
PPP6R2	0.0243937
[truncated: 14,064 more rows]

## Sheet: Linc01711-Stellate
Gene name	similarity
LINC01711	1
COL4A2	0.5382
MYO1D	0.521711
EPHB2	0.520174
ABAT	0.516602
ANGPTL2	0.516117
RNF150	0.512819
ITGB1	0.509065
MARCHF4	0.507216
S1PR3	0.50371
ITGA5	0.50367
COL1A2	0.502027
PLXND1	0.501377
FAP	0.500965
PSMD2	0.499997
COL18A1	0.499046
CCDC74A	0.496207
INAVA	0.496048
ADAMTSL2	0.495929
MGAT4C	0.495409
ABL1	0.493865
ROBO4	0.493706
EFNB2	0.492534
ITGA11	0.492158
MYOCD	0.491996
SLAMF8	0.490754
RASGRP1	0.489879
MLLT11	0.489147
PXDN	0.488387
SLC38A5	0.487899
KCNN3	0.48731
RXFP3	0.486561
DENND2B	0.486293
SLC7A5	0.485907
SLC1A3	0.48563
RAMP1	0.484317
HEPACAM	0.48385
LCP2	0.483721
COL15A1	0.483182
IGLON5	0.482805
MATN3	0.482421
WNT9A	0.482304
SUSD6	0.481946
SRPX	0.481445
JAM2	0.481284
PLAU	0.481061
RGS3	0.479989
PIK3IP1	0.479778
FGF18	0.478711
TCIM	0.478551
LTBP4	0.477443
GFPT2	0.476376
UNC13A	0.476371
SOX6	0.476184
F2RL1	0.475526
PDGFRB	0.475431
ARHGEF40	0.474762
ADAMTS7	0.474546
CD93	0.474386
PLA2R1	0.473009
PVR	0.472881
SH3KBP1	0.472431
SULF2	0.471874
TPM1	0.471326
CTHRC1	0.469881
ADGRA2	0.46967
CACHD1	0.469327
KCTD11	0.468728
IFI44L	0.468504
TMEM51-AS1	0.46788
FBLN5	0.465433
KLC3	0.46513
CLN8	0.46414
IGSF9	0.4634
POLR1G	0.462975
ABCA4	0.462898
CCDC74B	0.462534
CXXC5	0.461323
HR	0.461178
LDLRAD4	0.460561
N4BP3	0.460111
MSC	0.459789
NOTCH3	0.459762
PIEZO1	0.459534
ITGA2	0.458812
COL4A1	0.458498
POSTN	0.458328
TBC1D16	0.457293
SCG5	0.456679
ADAMTS2	0.456289
TNFSF15	0.455797
PINLYP	0.455559
YIPF5	0.45507
EMB	0.45478
LIF	0.454588
LRP4	0.45456
SLC49A3	0.454381
MAF	0.45427
CXCL10	0.454168
USP18	0.45366
CTPS1	0.453533
SRPX2	0.452961
SPHK1	0.452388
MMP2	0.451847
SEL1L3	0.451654
TRAF1	0.451598
JPH2	0.450577
MPRIP	0.449219
GOLIM4	0.44843
SLC7A6	0.447147
LRP1	0.446829
GBP5	0.445969
PCDH10	0.445568
SMOX	0.444684
MPP3	0.444653
SHROOM2	0.444571
SIRPA	0.442987
TAGLN	0.442911
FSTL3	0.442104
LAPTM5	0.441475
AEBP1	0.440866
CXCL11	0.440181
CHRNA9	0.440168
CRLF1	0.439652
VAV2	0.439369
LINC01629	0.438359
TNC	0.438299
SERPINE2	0.436987
KIRREL3	0.435778
WNT7B	0.435703
ACHE	0.43524
LAMB1	0.434996
CD40	0.434792
OLFM2	0.434073
MFSD12	0.434065
P4HA3	0.433977
PIK3CD	0.433896
NT5DC2	0.43336
MRC2	0.431705
VSTM1	0.431223
MMP7	0.430694
DUSP16	0.43065
LINC00205	0.429977
MYC	0.429967
DOCK2	0.429664
L1TD1	0.428947
PHACTR2	0.428728
SPDL1	0.428192
APCDD1L-DT	0.42818
LCP1	0.428098
KCNG1	0.427562
TMEM88	0.427233
PITX3	0.426616
ABCD1	0.426572
GALNT10	0.426149
NRP2	0.425933
ENC1	0.425304
IFI44	0.424742
APBB2	0.423706
LRP12	0.423649
FURIN	0.423337
GREM1	0.423267
CYS1	0.422594
ST6GALNAC5	0.422525
SLC39A10	0.422365
TES	0.422089
PPM1H	0.421732
IGFBP7	0.421542
FOXC2	0.420826
ADAMTS4	0.419854
FHOD3	0.419062
SEC14L2	0.418452
TINAGL1	0.418125
SH3RF1	0.417936
IGSF3	0.417245
CDC42SE1	0.417208
FBXO32	0.417126
HEYL	0.416932
CHST11	0.416387
RNF19B	0.416278
MRAS	0.415422
HAPLN3	0.415365
SLC29A1	0.415314
NTM	0.415008
LRRC8C	0.414606
MAP3K4	0.411885
FMNL3	0.411825
SH3BP5L	0.411589
OCIAD2	0.411333
GPR37L1	0.411217
LIPG	0.41121
PTPN21	0.410564
COL11A1	0.410469
SSTR2	0.409945
PARVB	0.409828
SPARC	0.409516
COL1A1	0.408837
C15orf48	0.408801
SRC	0.408115
SPOCK1	0.4078
PMEPA1	0.407666
TLE3	0.405545
MX2	0.405255
MFAP4	0.405245
NOTCH4	0.40448
ETV3	0.404456
FAM43A	0.404162
ODAPH	0.404106
CD69	0.403715
TBC1D2B	0.403675
ADAM12	0.403214
UNC5B	0.4032
ADAMTSL3	0.402813
NOX4	0.402808
ISLR2	0.402598
FIBIN	0.40238
SERPINA9	0.401873
ERFE	0.401736
EGR2	0.401298
CEP170	0.400539
CLSTN2	0.400357
BPGM	0.400212
SLC26A2	0.399641
SH2D2A	0.399249
GPR143	0.399102
PACS1	0.398991
SLC46A3	0.398857
BGN	0.398176
P2RY6	0.397523
LRRC15	0.396218
TMEM41B	0.396205
BMP1	0.396157
PRG4	0.395333
CGB7	0.395282
LPAR5	0.395068
DSP	0.394665
TNFRSF19	0.394441
PDGFB	0.394167
MX1	0.394105
LINC00941	0.393968
AREL1	0.393966
OAS2	0.393767
LTBP2	0.393718
APCDD1L	0.39295
EDN1	0.392707
CALD1	0.392696
CCM2L	0.392484
RAI14	0.392355
GDF6	0.39206
RHBDL2	0.391804
GAL	0.391507
MMP25	0.39148
CDR2L	0.391294
ARHGAP31	0.391237
TGFBI	0.390823
C4BPB	0.390471
LMCD1	0.390283
CEP170B	0.390208
FOXS1	0.390047
SNAI1	0.389376
KCNMB1	0.389372
TCF7	0.389288
FN1	0.389249
PCDH1	0.388898
LINC00460	0.388809
SRRD	0.388487
CGB8	0.38796
WNT7A	0.387682
KRT3	0.387517
POU4F2	0.387078
JAG1	0.386215
SMAD7	0.385867
HES1	0.385622
AMIGO2	0.385196
NKILA	0.384815
COL27A1	0.384724
FOXO1	0.384424
SNED1	0.384332
DSP-AS1	0.384313
ZC3HAV1	0.384131
PTGER2	0.383665
PODXL	0.38359
SERPINE1	0.38345
PTHLH	0.383405
MAFK	0.382863
IL11	0.381958
SYN1	0.381676
SDC1	0.381669
CSF1R	0.381424
VCAN	0.381157
HTR1D	0.381089
CDH11	0.380564
TSPAN12	0.379605
ESM1	0.379584
CCND1	0.379468
JUNB	0.379171
STRA6	0.379135
MIR196A1	0.379003
MYCT1	0.378918
NEDD9	0.378837
C3orf52	0.378546
MGP	0.378538
JARID2	0.378458
PKNOX2	0.377576
PLXNA1	0.377243
PLEKHG4B	0.377158
COL6A3	0.376853
BHLHE40	0.376642
TGFB1	0.376514
HECW2	0.376131
MICAL2	0.375942
ADAM19	0.375941
DLGAP4	0.375771
INHBA	0.375489
AZIN2	0.375377
SOX4	0.375321
TMEM51	0.375275
NCS1	0.375092
HS1BP3-IT1	0.375031
FOXP1-DT	0.374837
OAS3	0.374816
PGBD5	0.374707
MYO10	0.373765
COL5A1	0.373619
ACKR3	0.373389
ELK3	0.373374
AMZ1	0.373345
KRT7	0.373202
HERC6	0.37284
HHIP	0.372752
SAMD5	0.372528
KCNH1	0.37222
ESAM	0.371709
NUAK1	0.371373
TNS1	0.371356
ZNF618	0.371182
TSPAN2	0.370819
SSC5D	0.370401
PER2	0.369971
BCL9L	0.369969
PLK3	0.369575
DACT1	0.36946
FUT8	0.369185
H6PD	0.369175
FRMD3	0.368318
GPR68	0.368105
ZNF92	0.368046
SLC19A2	0.367948
THBS1	0.367564
SEMA7A	0.367494
LINC01943	0.36723
SPOCD1	0.365324
CCDC144A	0.364245
FOXP4	0.364242
HBEGF	0.364053
CDK14	0.363995
PMAIP1	0.363838
CHST6	0.363674
ADAMTS6	0.363624
GBP4	0.362859
CLDN4	0.362658
SIK1	0.362268
HPCAL4	0.361971
FNBP1L	0.361696
KDM7A	0.361452
MYOM3	0.361339
MAGED4	0.361313
ACTBL2	0.360691
ST3GAL1	0.360685
SLC22A3	0.360323
MEOX1	0.360205
SH3GL3	0.359986
NPAS4	0.359454
DDI2	0.359216
FIBCD1	0.358567
PYCR1	0.357727
SAMD11	0.3574
LINC02086	0.357255
LINC02989	0.357111
MEGF6	0.35704
CARMN	0.357027
KREMEN2	0.35605
MYOZ1	0.354744
OAS1	0.354505
OPCML	0.354395
SHISAL1	0.354328
NET1	0.35422
CCL5	0.353584
TBILA	0.352823
SRF	0.351894
ID3	0.351492
TNFRSF21	0.350943
OSBPL8	0.350852
ZNF468	0.350464
PDCD6IP-DT	0.350172
EPHB1	0.348686
MARCKSL1	0.347623
PLXNA2	0.347536
XAF1	0.347465
SLC17A9	0.347152
LZTS1	0.346806
BBOF1	0.345911
GCLM	0.345828
PHLDB1	0.34398
MYORG	0.34371
GRAP	0.342788
IFIH1	0.341916
AKAP12	0.34037
RNF121	0.34004
SAMD14	0.340033
FKBP14	0.339822
EFHD1	0.339785
PTPRK	0.33956
UGT3A2	0.338394
CCDC32	0.337675
LCIIAR	0.337052
SOCAR	0.336267
MSX1	0.336101
PFKFB3	0.335856
PRKAB2	0.33573
RCL1	0.333929
ROBO1	0.332779
ANTXR2	0.332471
SGPL1	0.332446
SYTL5	0.332339
HELZ2	0.332238
KBTBD11	0.33142
PXN	0.331342
TRAPPC10	0.331181
HOXB9	0.330778
HRH1	0.329865
HSPA12A	0.329744
XYLT1	0.329683
CHRM4	0.329299
DIXDC1	0.328798
TPM4	0.32857
CALHM5	0.328534
TMEM185B	0.328033
GADD45G	0.327408
CCDC93	0.326963
FBN1	0.326148
BTN2A2	0.325276
ITPR2	0.32504
HTRA4	0.32454
ST6GAL1	0.323914
LINC00452	0.323305
UCA1	0.323163
KLHL25	0.323095
CCL3L3	0.322859
NOLC1	0.322719
HSP90AB1	0.322332
NCOR2	0.321558
FUT8-AS1	0.321253
PPP1R13L	0.32087
MEX3A	0.320516
SENP3-EIF4A1	0.320432
TMEM52B	0.319508
GASAL1	0.318957
SLFNL1-AS1	0.318369
LINC01719	0.318359
ZSWIM4	0.3181
OASL	0.3179
CCNJL	0.31747
PHOSPHO1	0.316715
GATM	0.31621
RUNX3	0.315977
NTRK1	0.315665
DSG2	0.314578
RAPGEF2	0.314374
TEK	0.314099
CYTH1	0.313941
ARHGEF28	0.312218
ANKRD11	0.311939
NKD1	0.311787
RIPK4	0.311638
RANBP3L	0.311634
SMG6	0.311384
CLDN14	0.311356
SPECC1	0.311146
SPSB1	0.310818
FARP1	0.310546
TAGLN2	0.310412
ICOSLG	0.310121
EPHB3	0.309867
KIAA1549L	0.309726
FXYD6	0.309127
PDIA5	0.308927
ANO9	0.308153
SS18	0.308132
ENG	0.307427
CHRNA3	0.307089
RALB	0.306942
SPTBN2	0.306747
MICALL2	0.306721
MT1X	0.306674
CHROMR	0.306164
GPR75	0.305972
TRPC3	0.305739
CAMKK1	0.305532
EFNA1	0.305019
CDK3	0.304932
MIR22HG	0.304396
DAAM2	0.3043
LINC00519	0.304238
CCDC144NL-AS1	0.304226
OTUD4	0.304199
LIMK1	0.304167
NINL	0.303404
SLC24A3	0.303086
MIR17HG	0.302982
NLK	0.302532
MYL9	0.302369
SSR3	0.302174
LINC00623	0.301821
TIMP3	0.301288
EML1	0.301025
CARMIL2	0.300795
IFNE	0.300717
KLF10	0.300461
PTGS2	0.300101
KDM6B	0.300006
TCF3	0.299878
KRT81	0.29977
UBA6	0.299423
PDLIM7	0.299147
TASOR2	0.299018
RASA4B	0.298625
KDELR3	0.298344
CDK5R1	0.298319
KLF7	0.298253
GRB10	0.297973
SPATS2L	0.297747
TTC3	0.296524
LGR6	0.296315
FKBP1A	0.296293
NES	0.296288
VOPP1	0.295417
MSN	0.295085
PI16	0.294984
PPP1R3B	0.294785
PRR15	0.294784
MTHFD1L	0.294361
TIMP1	0.294096
FCER1G	0.293827
PABPC4L	0.293789
LINC00327	0.293153
CDYL2	0.293008
KCTD15	0.292784
ARFGAP1	0.292365
SIGLEC15	0.292184
NUAK2	0.291617
DUSP1	0.291575
RUNX1	0.291391
UACA	0.29108
NDST1	0.291072
PACSIN3	0.290949
NOCT	0.290314
IL4R	0.290019
IFNGR2	0.289818
CCR4	0.289657
STING1	0.289622
MLPH	0.289161
GBGT1	0.288778
MYH9	0.28784
LINC03057	0.287809
SH2B3	0.287427
ITGA1	0.287229
GRIN2D	0.286748
STK24	0.285992
MIR31HG	0.285904
GPER1	0.285318
CYP27C1	0.28524
KLF13	0.285163
CCDC3	0.284912
POLM	0.284762
CERK	0.284744
NMD3	0.284608
ETV4	0.284379
PLEC	0.28369
SLC35F2	0.282581
DRP2	0.281976
IL32	0.281913
KY	0.281187
UBTD1	0.280659
ITPRIP	0.279909
TTPAL	0.279691
NUMBL	0.279547
WWC2	0.27925
ACTC1	0.278921
KCNE4	0.278484
KIF21A	0.278031
PTK7	0.277745
FERMT2	0.277654
PIWIL4	0.276716
MINAR1	0.276445
TCOF1	0.276414
MYBL2	0.276092
MAPK9	0.276087
IL13RA1	0.275992
NXPH4	0.275642
MLXIP	0.274193
IL1RAP	0.274159
AMMECR1L	0.274115
NFYA	0.272986
RCN3	0.27232
ALDH1B1	0.271673
TNF	0.271634
EVC2	0.271343
LINC01775	0.270914
ADAMTS5	0.270727
SPINT1	0.270308
SMURF1	0.269785
QRICH2	0.269532
PXDC1	0.268967
CEMIP2	0.268896
TENM2	0.268664
TMEM39A	0.268478
APOL1	0.268271
POMT2	0.267957
DKC1	0.267725
ITGAV	0.267402
ACTN1	0.267386
MAGED4B	0.267376
EDNRA	0.267043
ADAMTS10	0.266266
PADI1	0.266041
CDH2	0.265956
C2orf27A	0.26482
CASC15	0.264758
BLOC1S2	0.26466
RELT	0.264439
NCK2	0.264436
PLEK2	0.264324
MBOAT2	0.263225
SKIL	0.262959
TET3	0.262782
GPR157	0.262714
DNAJC18	0.262316
DSE	0.262146
FSCN1	0.262111
PTPRE	0.261637
CEACAM19	0.260808
SMURF2	0.260653
PLXNA4	0.2606
NKAIN1	0.260421
MAGED1	0.260385
ACAP1	0.260001
FBXW10B	0.259779
CREB3L1	0.259378
ZC3H12A	0.258474
NEGR1	0.258339
SPACA6-AS1	0.258256
GNB4	0.258178
FAM177A1	0.257918
SEC24D	0.257773
SAMD9L	0.257767
MTMR3	0.25775
PLEKHA8	0.257473
TBX2	0.257428
TJP1	0.257253
MAP3K4-AS1	0.257094
BNAT1	0.256457
KIAA1549	0.25597
DND1	0.255849
CSRNP1	0.255552
DVL1	0.254108
ALDH1L2	0.253985
SEC23A	0.253788
MACO1	0.253468
BLM	0.253319
HCG18	0.253101
TNFRSF12A	0.25302
YKT6	0.252877
RARA	0.252217
ITGB1-DT	0.252041
ACTG1	0.251747
DOCK6	0.251724
HOMER1	0.251685
SLC7A1	0.250967
HHIP-AS1	0.250607
N4BP2	0.250364
COL7A1	0.250268
STARD10	0.249977
SORCS2	0.249876
ACTG2	0.249828
IRF7	0.249571
P3H4	0.24932
HTRA1	0.248539
TNFAIP8L3	0.247271
C3orf20	0.247244
SPEN	0.246971
S1PR2	0.246883
ZNF469	0.246416
SPTBN5	0.246113
S1PR5	0.245665
SLC16A1	0.245626
CCNB1IP1	0.245456
PODNL1	0.245304
C17orf49	0.24505
THBS1-IT1	0.244852
TTC9	0.244823
CAPRIN2	0.244723
ENTREP2	0.244698
FAM186B	0.244565
SLC6A8	0.244519
ASIC3	0.244472
SHANK3	0.244314
PCGF3	0.244242
LHB	0.243837
PPP1R14B-AS1	0.243575
QTRT2	0.243435
GPAM	0.243369
DNAH10	0.243362
STK38L	0.243204
HYAL3	0.242732
LRRC59	0.241727
VEGFA	0.241625
MAK	0.24125
KCNJ14	0.240818
PTPDC1	0.240238
SSR1	0.240141
COL16A1	0.240133
COLGALT1	0.239873
MTAP	0.239038
ULK1	0.23881
SH3PXD2A	0.238664
POLR3D	0.238518
TULP4	0.238096
PORCN	0.238087
STARD13	0.23711
ZBED1	0.236305
HMGXB3	0.236091
LARGE2	0.23546
ENTPD7	0.235206
BHLHE40-AS1	0.235142
LRP8	0.234473
PDZK1	0.23446
FAM20B	0.234295
CDC42BPB	0.234245
NREP	0.234051
RAP1GAP2	0.233565
ZNRF3	0.232846
NCF2	0.232482
ACTA2	0.232357
CNKSR1	0.23235
TP53I3	0.232103
NHSL3	0.23192
ANO6	0.231546
RASA3	0.231427
FLNA	0.230143
MIR4479	0.230031
ARFGAP3	0.229835
BTBD19	0.229696
AADAT	0.229484
TRIML2	0.228921
PAPPA2	0.228852
EGF	0.228688
CHD5	0.228409
KANK4	0.228247
MYADM	0.228235
PNPT1	0.227982
RABEPK	0.227923
RPS6KC1	0.227509
KRT79	0.227456
ZBED4	0.226554
CORO2A	0.226327
ETV6	0.226312
MYBBP1A	0.226226
PCDHGB3	0.226115
FHIP2A	0.22535
GOLT1B	0.225237
ADTRP	0.225161
DBN1	0.224769
RRP1B	0.224556
CLIC3	0.224209
LRRC8C-DT	0.223868
CHSY3	0.223625
DNPH1	0.223552
CDKN2B	0.223498
DUXAP8	0.223047
XXYLT1	0.222875
TAP1	0.222245
IL18BP	0.22223
TRIM14	0.22187
SKI	0.221862
STAT1	0.221837
ATP13A3	0.221456
UCN2	0.221423
CD36	0.219946
LIMK2	0.219292
LNCTSI	0.219202
SLC39A13-AS1	0.219177
TEAD2	0.218974
LIMS1	0.218698
ZNFX1	0.218358
TMEM151B	0.218218
ATP6V0A2	0.218153
CDK5R2	0.218043
ZNF335	0.217597
TRAF5	0.217553
LGMN	0.216826
UBASH3B	0.216769
ALS2CL	0.216643
RSKR	0.216171
KIRREL1	0.216008
RASA4	0.215796
ZNF853	0.215745
GFOD1	0.215477
ATP7B	0.215441
SIM2	0.215357
PPP1R14B	0.215218
PTPRF	0.214966
ERFL	0.214867
LINC01415	0.214279
TRIM9	0.214006
PRR5	0.213878
UBE2F	0.213733
TBX3	0.213506
CAMSAP2	0.2134
MEG3	0.2133
EIF4G1	0.213243
WDR4	0.212511
GPR135	0.212082
SLC41A2	0.212066
LFNG	0.212014
SERTAD1	0.211977
KIAA0930	0.211887
HES4	0.21156
PARP12	0.211493
TARS1	0.211234
SAMD1	0.210987
CD83	0.210684
MDGA1	0.210614
MSC-AS1	0.209952
NANOS3	0.209705
KLC1	0.209143
PSG5	0.208839
WDR41	0.208667
EGFR	0.208323
C5orf46	0.208288
LITATS1	0.208264
YLPM1	0.208169
LPL	0.20803
SCARF1	0.207765
WNT5B	0.207542
PPARD	0.207353
FAM83G	0.207113
MEX3B	0.206945
ZFP69	0.206662
CST1	0.206165
GPC6	0.206106
FGD4	0.20601
ACSL3	0.205805
ID1	0.20579
RRAD	0.205702
GLIPR1-AS1	0.20563
FAM98A	0.205368
USP43	0.205302
FKBP10	0.203868
SLC12A4	0.203725
PAK3	0.203381
ITGA4	0.203262
HMGB1	0.203141
TSPAN13	0.203029
SPTLC2	0.202842
PANX1	0.202644
EPOP	0.202455
ARCN1	0.202379
TOR3A	0.20227
ANKRD1	0.20224
PPFIA1	0.202079
SEPTIN6	0.201949
MRPS25	0.201596
UTP20	0.201542
PGM2L1	0.201489
FBLN2	0.201434
HOXA11	0.200489
ZNF749	0.200413
CDS1	0.199626
RRP1	0.198894
RGS7	0.198856
DLG5	0.198837
NGF	0.198546
CMSS1	0.198488
IGFBP3	0.197674
TTL	0.197551
LINC00862	0.197472
PDCD11	0.196903
DDX21	0.196545
MAP1S	0.196544
CAMK1D	0.196346
EMICERI	0.195811
GOSR2	0.19581
AGAP9	0.195778
LTB	0.195663
DCAF13	0.195518
DUSP7	0.195399
CD274	0.195104
EIF3J	0.194953
FAM91A1	0.19458
ANKRD52	0.194431
TNKS1BP1	0.19441
PCNX1	0.194356
RARA-AS1	0.19414
BVES	0.193876
F2RL2	0.193376
PRRC1	0.193314
TAF4B	0.193009
LAG3	0.192279
MPHOSPH10	0.192096
PPRC1	0.191902
IPO7	0.191744
SLC25A25-AS1	0.191696
LINC01239	0.191693
PALLD	0.191669
HIP1R	0.191321
DHX33	0.190732
GNPNAT1	0.190665
DNM1L	0.189966
ANKLE2	0.18943
GPR137B	0.189181
DHX58	0.188997
ZNF684	0.188973
SLC4A2	0.188696
ITGB6	0.188222
GNL3	0.188142
TDG	0.18753
LRRC3	0.187306
PRX	0.187008
SERPINF2	0.187003
KCNK6	0.186325
GOLGA2	0.186277
MYO9B	0.185983
SNAP23	0.185617
SCN3A	0.185556
EIF3C	0.185391
DYRK2	0.185239
LRRFIP1	0.184778
IL23A	0.184672
ZNF597	0.184516
TAMALIN	0.184472
UTP14A	0.184394
SUSD4	0.184191
RPL17	0.184181
LTBP1	0.183974
ARMC9	0.183702
ZNF592	0.183518
DNAJC2	0.183408
HIVEP1	0.182363
ZNF485	0.182131
SIPA1L3	0.182093
ANO7	0.181584
EML3	0.181556
UBP1	0.181472
WDR43	0.18144
KCNJ6	0.181356
HIC1	0.180771
ACTB	0.18066
IPO5	0.180615
TMEM145	0.180212
TSKU	0.180161
HYOU1	0.179882
DIMT1	0.179592
PUM3	0.179476
SELENOM	0.179327
HCN4	0.178783
FHL3	0.178689
NARF-AS2	0.17842
DCAF4	0.178362
SLC25A43	0.178313
ZDHHC11	0.178306
LINC02204	0.17826
ZNF195	0.177957
TUT7	0.177745
CYP26B1	0.177061
GPR180	0.176555
ZFP92	0.176406
GJA1	0.17625
ICE1	0.176212
CCDC78	0.175595
EHD4	0.175591
C13orf46	0.175367
EML5	0.175319
ASGR1	0.175196
SGTB	0.174652
GOLGA6L9	0.174581
FOSB	0.174389
UCK2	0.173621
MMP24	0.173396
MAK16	0.173316
HMGA2	0.173095
SLC20A2	0.17294
DENND1B	0.172683
SLC16A1-AS1	0.172597
ISG20L2	0.172504
TRIB1	0.171961
MSS51	0.171937
SIX3	0.171935
ABCB8	0.171899
PAWR	0.171546
TAP2	0.171454
RGPD3	0.171175
MALT1	0.170777
FIRRE	0.170648
PNO1	0.170433
COL25A1	0.170294
TRIO	0.170002
RBMS1	0.169905
MIR1244-2	0.169873
RN7SL834P	0.169869
NID1	0.169866
EVL	0.169762
MIR23AHG	0.169623
LINC01583	0.169588
ACOX3	0.169482
MAGI3	0.169471
TBX20	0.168626
ENO3	0.16858
C3orf80	0.16849
FKBP1C	0.168423
TCERG1	0.168324
GOLGA3	0.168009
DNM1	0.167899
SNHG4	0.167372
CARD11	0.16714
SWINGN	0.166717
NRXN3	0.166692
LINC02593	0.166576
RHBDD3	0.166496
ABCE1	0.166471
CHRFAM7A	0.16634
ROBO3	0.166208
CHN1	0.165898
GLI1	0.165832
NKX3-1	0.165638
SLIT3	0.165154
LMAN1	0.165131
DHX37	0.165033
VPS54	0.164732
TRAC	0.164607
SMG1	0.164526
RGPD8	0.164336
NEIL2	0.164204
SEC24A	0.1642
ZFHX3	0.16409
SLC4A7	0.164008
TBC1D19	0.163855
ANKIB1	0.163737
JMJD7	0.163687
SLC6A6	0.163515
GSTO2	0.163304
TMEM268	0.162915
RUSC2	0.162872
SMC5	0.162619
CLN6	0.162603
MTHFD2	0.162384
CLPTM1L	0.162224
LRFN4	0.162179
ARHGAP32	0.162033
CHD1	0.161829
ZNF621	0.161631
NPPB	0.161578
SELENOI	0.161323
CEP290	0.160879
BCAN	0.160545
LRIG3	0.160493
SMIM13	0.160477
KIF5A	0.160299
ARMC2	0.160212
FBLIM1	0.160107
HCG11	0.160077
USP45	0.159885
ME1	0.159537
PLEKHA1	0.159502
MIR193BHG	0.159239
ZEB1	0.159149
MIAT	0.159025
ZFAND5	0.158673
HOMER2	0.158604
SMCO4	0.158357
ZFP69B	0.158135
RNF215	0.157887
OGFOD1	0.157773
UGDH	0.157748
PEDS1	0.157593
NRAS	0.157239
ZNF296	0.157034
FOXO3B	0.156317
PSME4	0.156193
ACSL1	0.156157
WDR3	0.155746
MYO7B	0.155427
PGBD1	0.15518
DOCK10	0.155158
ACLY	0.155096
SNORA71B	0.155051
FAM120A	0.155046
TTLL9	0.154917
SOWAHC	0.154915
UTP25	0.154199
MYOSLID	0.154194
CTIF	0.154167
SOS1-IT1	0.153674
ZNF691-DT	0.153194
FLT1	0.153009
NECTIN3-AS1	0.152904
FAR1	0.152512
RIOX2	0.152271
NPIPB11	0.152212
DGKH	0.152182
ZNF146	0.152074
METTL1	0.152048
EPB41	0.151667
SNRK-AS1	0.15149
PRSS23	0.15147
ARRDC3-AS1	0.150862
VDR	0.15063
ZNF587	0.1506
RRP12	0.150402
HTD2	0.150026
ZPLD1	0.149464
TAF1D	0.149397
GADD45B	0.148846
CACNA1C	0.148804
FSD1L	0.14862
ARK2N	0.148412
FLNB	0.148119
FKBP11	0.147943
ATP7A	0.147812
HSPA13	0.147782
ARMCX5	0.147749
NAT8L	0.147684
KLC4	0.147684
RFLNB	0.147542
MCL1	0.1474
SPATA13	0.147312
P3H1	0.147201
MMP23B	0.146974
PMM2	0.146657
SLC30A7	0.146443
INPP4B	0.146225
TWNK	0.146111
CCNJ	0.145868
AHCTF1	0.145849
ARF4	0.145757
RIOK1	0.145708
RNF44	0.145705
HAS2	0.144979
PRELID3A	0.144401
LUZP1	0.144268
GFI1	0.144245
ODF2	0.144117
SMAD1	0.144059
ITPRIPL2	0.14405
NAV1	0.143738
IBTK	0.143718
AMER1	0.143621
GPATCH4	0.14349
TLCD4-RWDD3	0.143308
LINC00926	0.143075
ZNF41	0.142961
AOC3	0.142897
ARID1B	0.142731
NCBP3	0.142614
TTC8	0.142491
SIAH3	0.14244
LETM1	0.142197
EMILIN1	0.142139
DDX60	0.142012
PRR5L	0.141907
DLEU1	0.141473
REC8	0.140884
PWWP2A	0.140797
KTN1-AS1	0.140571
PAM16	0.140482
GRIP2	0.140357
DENND2C	0.140273
LRP3	0.140093
ALMS1	0.138778
OTULINL	0.138636
EPIC1	0.138435
DPH2	0.138417
HIVEP2	0.137791
LAMC1	0.137631
AGO2	0.137525
FAM117B	0.1374
KIAA1614-AS1	0.137344
MED12L	0.137302
HPS4	0.137257
UVSSA	0.137168
LINC00942	0.136927
ZNF488	0.136901
PGM3	0.136233
SYT1	0.135937
ADO	0.13588
ZNF821	0.135667
SIPA1L1	0.135665
MVB12B	0.135599
PALM	0.135597
LINC02701	0.135445
RFPL3S	0.135274
JADE3	0.135189
ADAP1	0.13518
EFR3B	0.134979
NHERF2	0.134182
FTSJ1	0.133991
DDX31	0.133778
RNASEH2B-AS1	0.13367
PCGF2	0.133456
SLC25A24	0.133344
SCLY	0.132937
JMJD1C	0.132686
GORAB	0.132464
B3GALNT2	0.132382
GBP1	0.131956
LSM11	0.131814
TEN1-CDK3	0.131799
ALOX5AP	0.131796
ADAMTSL4-AS2	0.131785
RABGGTB	0.131748
ANKRD50	0.131526
NIPAL4	0.131517
EBLN3P	0.131204
TMSB15C	0.131196
CHRNA5	0.131192
DVL3	0.131155
PTK2	0.13088
GOPC	0.130853
FNDC3A	0.130818
KRT8	0.130748
CKAP4	0.13071
ITCH	0.130661
PRDM1	0.1305
NPIPA2	0.130187
C5AR1	0.130079
NOL4L	0.129594
SIMC1	0.129462
SNHG15	0.129235
AGO3	0.129207
TWIST2	0.129167
LPCAT2	0.129046
CDK6	0.128635
PPARGC1B	0.128368
KIFAP3	0.127953
IRF9	0.127423
MAP3K2	0.127377
RANBP2	0.127002
ZNF391	0.126644
S100A14	0.126579
DCBLD1	0.126467
ST20	0.126358
SNHG1	0.126345
RHOB	0.126234
DCDC1	0.126171
AIMP2	0.125839
PRKCZ-AS1	0.125818
PRKAR2A	0.125803
PLEKHN1	0.12571
EIF2S1	0.125588
NOP16	0.125586
UTP15	0.124926
SACS	0.124918
CUL7	0.12469
CDYL	0.124633
CCDC138	0.124493
SPANXN3	0.124493
DZIP1L	0.124321
KDM5B	0.124247
PYGM	0.124215
EVI5	0.124149
SLC45A3	0.124052
EIF5A	0.123599
GK5	0.12354
KRAS	0.123493
MAP3K2-DT	0.12346
NPIPA9	0.123455
NR3C1	0.12337
SEC61A1	0.123165
IRAK1	0.123127
ADSL	0.123011
HMCN1	0.122753
ZNF202	0.12267
MEG9	0.12253
FARP2	0.122448
RHOJ	0.122272
NT5C1A	0.12222
URB1	0.121788
NR2C2	0.121682
U2SURP	0.121621
GNL3L	0.121489
ATAD3B	0.121472
VARS1	0.121282
POLR2J3	0.121261
DDB2	0.121249
EMILIN2	0.121208
TRAF3	0.121176
MROH6	0.121156
SNORD83A	0.121063
GAR1	0.120917
PWP2	0.120841
IARS1	0.12058
GAN	0.120429
NAA25	0.120301
VARS2	0.119886
NSUN2	0.119686
LARP1	0.11967
LTB4R2	0.119567
TOMM5	0.119556
KDM1A	0.119349
ZNF805	0.119128
ZNF761	0.119106
DENR	0.119034
MIR100HG	0.119031
SSH1	0.118939
USP46	0.118859
ZNF783	0.118858
EFR3A	0.118677
NMNAT2	0.118573
ERVK3-1	0.118567
LINC02728	0.118443
BEND3	0.118428
VGLL3	0.118372
FOXK1	0.118128
BICD2	0.117981
AMOTL2	0.117958
BDP1	0.117711
GTF3C4	0.117564
MED13	0.117419
PLGRKT	0.117391
PPAT	0.117376
NPC2	0.117343
TMEM181	0.117098
FNDC5	0.116962
TCF7L1	0.116837
USP38	0.116823
XRCC2	0.116723
MIR4435-2HG	0.116632
F2R	0.116534
ODC1	0.116477
CCDC86	0.116326
CNPY2	0.115954
ROS1	0.115817
PITPNM2	0.115425
DNAL1	0.115246
ADA	0.115244
BRICD5	0.115236
EBLN2	0.115016
NR2F1-AS1	0.114433
LINC01572	0.114311
ANXA8	0.114095
CTNS-AS1	0.113933
GXYLT2	0.113837
AFG2B	0.113393
SMPD3	0.113327
RN7SL689P	0.113301
NLN	0.113124
EIF4A1	0.112815
ZFAS1	0.112787
DKK3	0.112749
LINC01969	0.112468
PLCB3	0.112259
RPP40	0.112244
PLCB4	0.112225
EPPK1	0.112205
DNAJC24	0.112138
PPIC-AS1	0.111936
PUS1	0.111584
SDCCAG8	0.111554
SNHG17	0.111514
PIK3AP1	0.111284
PANK3	0.111234
GTF2H2C	0.111173
MIR34AHG	0.111148
PARP14	0.111051
CHSY1	0.110947
LIMS2	0.110569
ACBD3	0.110477
RAB39B	0.11038
BAALC-AS1	0.110212
TENM3-AS1	0.10991
MSANTD3	0.109899
ZDHHC17	0.109866
KCNAB3	0.109663
PFAS	0.10942
HSPA6	0.109341
ART4	0.108948
ZNF827	0.108841
GATA6	0.10866
KRT86	0.108101
NCAL1	0.10804
ZMYM2	0.107967
RSU1	0.107814
SLC35E1	0.107742
TRIP13	0.107499
RBP1	0.107487
XIAP	0.10743
PDXK	0.107415
USP46-DT	0.10648
DIP2B	0.106317
ACSL4	0.10629
PRDX1	0.106146
TARS1-DT	0.106145
PURB	0.106083
CACNA1G	0.105716
PLGLB2	0.105702
LATS1	0.105619
PRKCI	0.105464
DCUN1D5	0.105448
PCDHB12	0.105356
EIF4G2	0.105268
ABCA1	0.105245
TEAD1	0.104821
SCN7A	0.104759
ZBTB40-IT1	0.104474
CLASP2	0.104328
RSPRY1	0.103964
AFF4	0.103884
RPS17	0.103863
ZBTB24	0.103507
SCIRT	0.103397
PRDM6	0.10329
MORC3	0.103196
NUP153	0.103183
SNX25	0.103161
ZNF426	0.103115
HAPSTR1	0.10308
INPPL1	0.102827
APPAT	0.102659
ARHGEF17	0.102334
SLC27A4	0.102126
XPO4	0.102008
CHST3	0.101932
PCDHGA2	0.101864
BAIAP2L1	0.101853
CAMSAP1	0.10166
STARD3	0.101565
NCL	0.101502
DZIP1	0.101402
TTBK1	0.101396
KALRN	0.101296
PRR4	0.101182
GPC2	0.10108
ECI1-AS1	0.101028
AKIP1	0.101001
LEMD3	0.100879
DNAJB11	0.100873
ITGB3	0.100486
CCNT1	0.100431
UBE2QL1	0.100314
GNG4	0.100233
PUS7	0.100085
CD2AP	0.100053
TGM1	0.100002
HK2-DT	0.0999245
CERCAM	0.0998644
SAXO3	0.0996069
PAICS	0.0994731
CAD	0.0994447
CDK17	0.0991392
LYL1	0.0988458
SMAD5	0.0988235
APAF1	0.0985461
RIC8A	0.0982283
IFRD1	0.0982194
LINC01679	0.0981244
LRRC8A	0.098035
SMARCC1	0.0978169
LINC01524	0.0974295
FASTKD1	0.0973429
POPDC3	0.0970328
LINC01138	0.0969085
DQX1	0.0968965
CORO6	0.09688
GFUS	0.0967911
CRIP2	0.0967744
RBM3	0.0967697
SNAPC4	0.0966359
ODF2L	0.0964696
MCM10	0.0962749
SDC2	0.0960055
CBL	0.0959621
TIMM23B-AGAP6	0.0959475
TAS2R14	0.0959448
PTPN14	0.0958583
EEIG2	0.0958394
LINC00641	0.0956152
LINC02544	0.095564
ZNF121	0.09554
HSPD1	0.0954476
NFKB1	0.0954033
LHFPL1	0.0953386
LRRC73	0.0952628
AGPS	0.0951592
TRPM2	0.094955
OSTC	0.0949371
HOXC-AS2	0.0949041
LINC01705	0.0948361
LRP6	0.0946772
PNMA1	0.0946212
ZNF264	0.0944743
E2F3	0.0942413
RAB5IF	0.0938226
FAT1	0.0937399
GATAD2A	0.0936889
RN7SL608P	0.0935225
LOX	0.0934816
RBM41	0.0934812
SNHG21	0.0933122
HAS2-AS1	0.0933054
ZMIZ1	0.0932737
KLHL26	0.0932313
ZNF234	0.092976
AP5B1	0.0929718
ZC3HAV1L	0.092916
TMEM237	0.0925747
SCN9A	0.0925447
LINC02012	0.0925373
CCN2	0.0925366
MC1R	0.092315
KLF16	0.0921902
PRDM16	0.0920649
WNT11	0.0920193
GRIK2	0.0919579
TRIM62	0.091922
FAT3	0.0914591
PRDM15	0.0914207
UHRF2	0.0908913
YRDC	0.0908733
SCHIP1	0.0907671
DMD	0.0905993
ASNS	0.0904412
SCAF11	0.0903526
SH3RF3	0.0903389
IL15	0.0903303
POFUT1	0.0901477
BZW2	0.0901299
ZFTA	0.0900622
ARHGAP39	0.0900467
GSDMB	0.0900334
MEX3C	0.0899246
DGKI	0.0897017
STX16-NPEPL1	0.0895346
HOXD9	0.0895259
ZKSCAN7	0.0895098
COMTD1	0.0892339
HMGB3	0.0888162
GPR173	0.0887224
TXNDC5	0.0884929
SSUH2	0.0884797
ALPK3	0.0883205
HELB	0.0881951
CNTN1	0.0881037
ZC3H8	0.0881012
RNF217	0.0880146
MIR3667HG	0.0879876
COPA	0.0879335
FBXO16	0.0878216
ZNF525	0.08778
HSPB8	0.0876627
NDUFAF4	0.0876065
VPS9D1-AS1	0.0875513
DHRS2	0.0875098
CSNK2A3	0.0874222
NOPCHAP1	0.0873458
C3orf70	0.0872736
PLEKHG3	0.087101
PDGFA	0.0869341
FBRSL1	0.0869336
PEAK1	0.0868879
CHST10	0.0868361
AGPAT4	0.0865806
NEPRO-AS1	0.0865583
S100A11	0.0865302
SORBS2	0.0864958
ACACA	0.0863808
HOOK3	0.0862325
RYBP	0.0861375
PCED1B	0.0861209
SIX2	0.0860992
TLR5	0.0860692
ZFP36L1	0.0859884
NADK2	0.0858754
TCF12	0.0858464
PRICKLE2	0.0857256
CNN1	0.0855424
DNLZ	0.0852697
XPOT	0.0852686
CISH	0.08525
TRPM4	0.0850377
IMPDH2	0.0850007
ARHGEF10	0.0849912
TIGAR	0.0848327
TSPAN15	0.0847428
BCAS4	0.0844172
DMTF1	0.0843503
SLC9A1	0.0842949
POLR1A	0.0841813
MRTFA	0.0841579
RGPD5	0.084126
RFT1	0.0839471
FOXJ3	0.0838424
NME2	0.0838036
PPP2R3A	0.0836959
EIF1AX	0.0836168
SEC31A	0.0835948
PIK3IP1-DT	0.083552
PLS3	0.0834863
DIPK1A	0.0834595
DOK3	0.0834066
HYDIN	0.0834038
YWHAG	0.0832533
SLC2A13	0.0832295
SHROOM3	0.083083
HNRNPAB	0.0830743
TSHZ3	0.0830731
NPR3	0.0829958
SUSD5	0.0827405
CMTM3	0.0826468
HMGCR	0.0825311
PTDSS1	0.0825208
KIF26B	0.0824965
LINC00511	0.0824297
PPAN	0.0823272
DAB2IP	0.0822349
C1orf198	0.0822006
TSC22D3	0.0821898
DYSF	0.082104
ASTN2	0.0819558
SENP6	0.0817279
FUT4	0.081476
SLC7A2	0.0814288
FCRLA	0.0813823
HEATR1	0.0813361
PDGFC	0.081277
ARHGEF37	0.081147
KDELR2	0.0810313
CSNK1A1	0.0809212
ZNF587B	0.0806831
CLHC1	0.0806663
GTF2E1	0.0806052
CMYA5	0.0804446
RC3H2	0.0802514
PALD1	0.0802024
POP1	0.0800931
SEPTIN11	0.0800505
MRTO4	0.0799969
TENM3	0.0799347
WNT5A-AS1	0.0799033
SRM	0.0798613
INE1	0.079858
GHRLOS	0.079815
HOXD10	0.0797862
TIMM23B	0.0796509
NLRP1	0.0795534
NKX2-2	0.0795357
LRRC32	0.0794781
NKRF	0.0792418
KIF3A	0.079148
GEMIN5	0.0789439
SNHG3	0.0788863
ARHGAP27P1-BPTFP1-KPNA2P3	0.0788851
NUS1	0.0786021
SOX18	0.0785949
MAP4	0.0785715
AGO4	0.0783499
ZNF286A	0.0779664
ACTN2	0.0779437
VSTM4	0.0779231
MARCKS	0.0778802
IFT56	0.0778106
CACNA2D1	0.0776549
MAGED2	0.0775341
TMEM263	0.0770475
VSIG10L	0.076943
RPP14	0.0768704
FCF1	0.0768635
FADS3	0.0767085
CALML4	0.076552
ACTR3	0.0763953
DAAM1	0.0763629
AMH	0.0762697
TMEM249	0.0762043
POLR3A	0.0761894
LMCD1-AS1	0.0761252
DDIAS	0.0759896
UAP1	0.0758835
PCDHGA10	0.0755898
NIFK	0.0755752
CDK6-AS1	0.0753837
GRK4	0.0751835
HECW2-AS1	0.075106
INPP4A	0.0746228
RPS6KA2-IT1	0.0744596
MIR181A2HG	0.0742401
NUTM2B-AS1	0.0742031
TANC2	0.0741631
RPS6KA2	0.0740412
ALMS1-IT1	0.0737968
LINC00607	0.0736495
HIVEP3	0.0736171
ZNF677	0.0732552
LRRC37A	0.0731639
GNB3	0.0730078
IDS	0.0729397
KRBA1	0.072781
MYSM1	0.072763
PEA15	0.0727242
MFAP3L	0.0726972
ZFP28	0.0725495
OTUD6B	0.0724635
CDKL5	0.0722462
SCD	0.0722367
NPTN-IT1	0.0721939
EDEM1	0.0719242
GLS	0.0718596
ARL5A	0.0718044
WDR91	0.0717953
ORAI2	0.0717373
GALNT16	0.071414
MEX3D	0.0713765
COL5A3	0.0712024
LINC02968	0.0710252
HECTD2	0.0701049
ATXN1	0.0700554
SYT7	0.0699081
PCOTH	0.0697547
PDGFRA	0.0695936
LINC01561	0.0695249
UPK3BL2	0.068919
LTO1	0.0687708
WDR97	0.0686575
GPX7	0.0686262
WDR75	0.0686256
GPR63	0.0686147
PREP	0.0683407
SINHCAF	0.0683244
CSGALNACT2	0.0682191
HLCS-AS1	0.0681663
ZNF69	0.068104
CRMP1	0.0680834
RHOU	0.0680153
CGAS	0.0678691
CENPO	0.0677955
GEN1	0.067658
KLK14	0.0674995
SNHG18	0.0673091
UFM1	0.0672322
SERINC5	0.067208
GLIS2	0.0672069
FAAH	0.0670256
UNC5C	0.0669441
MDFI	0.0669207
CHORDC1	0.0669104
XBP1	0.0668263
SNHG16	0.0666733
SHROOM4	0.0665546
PKD1	0.0664384
LHX6	0.0663762
AGAP6	0.066357
CD226	0.0662619
TAS2R19	0.0662091
TUFT1	0.066204
ESYT3	0.0661019
GAREM2	0.0660767
ZSCAN2	0.0660151
METTL16	0.065953
RRBP1	0.0658972
PLSCR3	0.065867
GTF2H4	0.0658099
ZNF322	0.065634
CARNMT1	0.0655818
KATNAL1	0.0654811
SRPRB	0.0653992
BMPR2	0.0652279
BPNT2	0.065195
SLCO2A1	0.0649447
KLHL42	0.0647911
CNN3	0.0646215
TARS3	0.0645843
ARHGAP10	0.064375
MIR4635	0.0643661
HS3ST3A1	0.0642236
HAGLR	0.0642065
GBX2-AS1	0.0641257
CRLS1	0.064063
C16orf87	0.0639009
BMPR1B	0.0637833
ATXN1L	0.0636768
LINC00598	0.0636195
BOK	0.0634959
GLIPR2	0.063374
FXN	0.0633229
LINC00311	0.063309
VASH2	0.0633034
FGF1	0.0632053
SLC35C1	0.0631736
CR1L	0.0631406
LARGE1	0.062999
L3HYPDH	0.0629979
HEY1	0.0629777
BMP6	0.0629667
GOLGA5	0.0629444
COA7	0.0624281
URB2	0.062362
TMEM92-AS1	0.0622838
RAPGEFL1	0.0620895
RCC2	0.0620865
BCAT1	0.0618119
NOP56	0.0617677
TATDN2	0.0617323
CD24	0.0616527
LCAT	0.0614471
GLI2	0.06116
ALPK2	0.0610111
SELENOO-AS1	0.0609442
CNOT6	0.060882
SENP5	0.0608535
KTN1	0.0607815
GCLC	0.0605663
ABHD2	0.0605654
PKMYT1	0.0604373
SMTN	0.0604137
SLC22A17	0.0602241
PTBP1	0.0600089
ATP6V0C	0.059997
ZBTB39	0.0599818
GFPT1	0.0599219
TBC1D8B	0.0598823
GARS1	0.0596761
FAM118A	0.0596497
RRS1	0.0596201
BMS1	0.0595772
IQSEC1	0.0595635
FAM76B	0.059494
VMP1	0.0590818
P4HA1	0.0589376
IGF1R	0.0588401
PVT1	0.0588364
NVL	0.0588158
HSF2BP	0.0587915
CDC42EP1	0.0587801
CALU	0.0587259
MIR3176	0.0586783
SNORA80E	0.058449
SLC4A5	0.0583805
EIF5	0.0582856
ADAR	0.0582705
FLVCR1	0.0582482
PHETA1	0.0582282
KCNQ1OT1	0.0581327
PLGLB1	0.0580893
SS18L1	0.0579796
ARHGAP11A-DT	0.0578117
EFNB1	0.0575616
CENPJ	0.0574029
RHBDF2	0.0571864
CALB2	0.0570966
TGIF2	0.056998
GNG5	0.0567273
TMED3	0.0566392
FAM210A	0.0566086
ANKRD10-IT1	0.0565447
NFATC2	0.0562843
BRIP1	0.0562539
ZNF26	0.0562323
BCL2L2-PABPN1	0.056195
PAFAH1B2	0.0560489
NOL6	0.0559973
RNASEH1	0.0558853
YAE1	0.0558631
KRBOX1	0.0557653
ARL17B	0.0555422
SMARCA5	0.0555363
MTRR	0.0554717
PITPNB	0.0554359
DUSP3	0.0553625
ZNF362	0.0552678
USP47	0.0549467
SETD5	0.0549307
SYDE2	0.0548214
RRP9	0.0547924
HARS1	0.0547364
GOLGA8N	0.0546244
ASPHD2	0.0546201
LINC03067	0.0545816
STARD4	0.054572
C15orf39	0.0545524
SNORA33	0.0544469
PCAT7	0.0544245
LPAR2	0.0543418
PDS5B	0.0543054
PFKFB4	0.0542381
CFAP45	0.0542191
CYB5D1	0.0542101
CEP83	0.0541909
KPNA4	0.0541861
LINC01828	0.0540858
ZNF570	0.0539928
DLC1	0.0537261
ZCCHC7	0.0536415
ANXA8L1	0.0535901
IREB2	0.0535778
AOC2	0.0533959
UBA6-DT	0.0533449
RANBP1	0.0531126
PHTF1	0.0530117
NDUFA7	0.0529311
MOV10L1	0.0529023
RASAL2	0.0527863
SNORD46	0.0524998
EP400	0.0524925
ELMOD2	0.0524637
RBM25	0.0524613
FZD6	0.0524415
ZNF324	0.0524344
MDN1	0.0524065
SRCAP	0.0523835
PDCD6	0.052348
PWWP3A	0.0521991
CSNK1G3	0.0521673
GLIPR1	0.0519764
NPHP4	0.0518474
CDH6	0.0515938
MIR647	0.0514922
JUP	0.0514861
HS3ST3B1	0.0514676
GARNL3	0.0513815
SGSM2-AS1	0.0513366
DNAJC12	0.0512507
FASN	0.0511653
WNT5A	0.0511496
RHOBTB1	0.051054
TMEM221	0.0509483
RNF152	0.0509148
JPT1	0.0507765
ZNF281	0.0507319
SNORD14A	0.0505048
ZNF28	0.0502333
KCNH1-IT1	0.0501006
MEIS1	0.0500411
PAK1IP1	0.0499421
FOXP1-IT1	0.0497093
TRNT1	0.0496755
ZNF223	0.0495333
PDZD8	0.0494899
LANCL2	0.0494736
TAF13	0.0494499
ZNF562	0.0494273
GARIN1A	0.0493326
ARAP3	0.0493052
GMIP	0.0492686
TMEM201	0.0492062
PRRT3-AS1	0.0491557
NRBF2	0.0491305
MANBA	0.0490151
HSPA8	0.0489069
B4GALT2	0.0487133
Y_RNA	0.0486277
NOL9	0.0485453
MSANTD2	0.048543
RPL7L1	0.0484907
MRPL37	0.0484556
HASPIN	0.0484511
NPM3	0.0484369
POLR3F	0.0482447
ELL2	0.0482162
HOXD11	0.0481487
VEPH1	0.0481406
TMEM167A	0.0481401
ZNF35	0.0479186
PSMA2	0.0478587
SNORD104	0.0476307
MAP3K7CL	0.0476149
CYP51A1	0.047461
ATP2A3	0.0471985
SSBP3	0.0471902
PRRX1	0.0471773
KCNE5	0.0470996
CDK8	0.0468967
DICER1	0.0467346
ZSWIM6	0.0466683
OPA1	0.0463241
ALDH18A1	0.0463025
PKNOX1	0.0462374
RPS6KB1	0.0461355
POU3F2	0.0461332
DDX10	0.0460567
GABPB1	0.0460483
AK4	0.0459682
MED1	0.0459251
PRKD3	0.0459163
MYL12B	0.0458663
ARPC1B	0.0458627
Y_RNA	0.0456943
CFAP418	0.0456828
LARP1B	0.0456425
SLC10A3	0.0455656
SREBF2-AS1	0.0455493
TMTC3	0.0453849
[truncated: 13,513 more rows]

## Sheet: Linc01711-VSMC
Gene name	similarity
LINC01711	1
SEC13	0.211965
MAP7D1	0.210542
SLC39A7	0.208142
SLC35A2	0.205863
EIF4G1	0.205629
SURF4	0.202203
PSMD8	0.202161
GBF1	0.200698
SCYL1	0.199885
YKT6	0.198523
KCTD5	0.197835
BAG3	0.196086
GNB1	0.195186
YIF1A	0.194962
PRELID1	0.193934
LRRC59	0.193084
DAP	0.193081
RRBP1	0.192657
SRA1	0.192177
NANS	0.192149
ZDHHC16	0.191944
CKAP4	0.190893
GDI1	0.190577
CDR2L	0.190551
NDEL1	0.189738
CREB3	0.189474
ASCC2	0.189023
COPG1	0.188143
MIER2	0.186184
SEC61B	0.184914
SEC16A	0.184501
FURIN	0.183515
POLG	0.183468
ORAI2	0.182761
RPN1	0.182081
RNF126	0.182028
FAM50A	0.181665
CERS5	0.181009
RIC8A	0.180979
TXNDC11	0.18095
MOGS	0.180491
PPP1R14B	0.179913
NPLOC4	0.179323
ARF1	0.178898
UBE2M	0.177695
HM13	0.177684
CDC37	0.177442
TMEM208	0.177441
TMED9	0.176469
GMIP	0.175929
MFSD12	0.175578
ATG101	0.175305
B4GALT7	0.175295
SLC4A2	0.174901
PMM2	0.174209
COPE	0.173326
SRPRA	0.172983
TRAPPC10	0.172313
PLPPR2	0.171686
MLF2	0.170694
ZNHIT1	0.170518
TMEM104	0.170472
CHFR	0.169666
CEP170B	0.169524
DNAJC5	0.168145
SEC61A1	0.167816
ZBED4	0.167678
SLC35C1	0.166935
DAPK3	0.166193
PSMC4	0.165481
ARL8A	0.165216
GOSR2	0.164949
PELO	0.164786
GMPPA	0.164196
IPPK	0.163852
AP2M1	0.16354
PFN1	0.163204
KIAA2013	0.162907
NKIRAS2	0.162665
MAGED1	0.162527
CALR	0.162349
FXR2	0.161774
GSTP1	0.161448
YIPF3	0.161392
EIF5A	0.161251
GCN1	0.160696
SCAMP2	0.160271
SLC52A2	0.159766
KLC2	0.159479
CHPF2	0.159378
SLC39A13	0.159128
SELENOM	0.159104
ALYREF	0.158683
LYPLA2	0.158254
SMIM12	0.158107
ATOSB	0.157992
ACTR1A	0.157891
PLK3	0.157689
YIF1B	0.157492
SRM	0.157012
CDK16	0.156738
DESI1	0.156246
CCM2	0.156207
GEMIN7	0.156162
ARFGAP1	0.156159
CIB1	0.15605
BAK1	0.155955
MED15	0.15553
CHCHD2	0.154997
KDELR1	0.154888
PPP6R1	0.154708
ANKRD54	0.154623
ATP5F1B	0.154411
ZDHHC18	0.154252
CCDC9	0.153891
AKT1	0.153708
HARS1	0.153645
LMF2	0.153631
SNF8	0.153518
COMT	0.153156
DNM2	0.152336
GORASP1	0.152042
UQCRC1	0.151665
PSENEN	0.151607
PSMA7	0.151185
MYO9B	0.150634
SYDE1	0.150446
PHLDB1	0.150254
YRDC	0.15016
PSMC3	0.150035
PFKP	0.149945
ORMDL2	0.149634
PPP1R18	0.149434
TLN1	0.14931
TPM3	0.149189
VOPP1	0.14917
ARPC4	0.149064
SLC35B1	0.149061
SELENOS	0.149016
C11orf24	0.14901
ARFIP2	0.148698
PHRF1	0.148089
P3H4	0.147986
DNAJB11	0.147657
CDC34	0.147478
GRB2	0.147218
CCND3	0.147216
CRELD2	0.147173
IFT20	0.146819
ATP6V0B	0.146801
AP1B1	0.146686
CEMIP2	0.146593
HNRNPAB	0.146553
TBL2	0.146358
GFUS	0.145896
COX7A2	0.145799
IMPDH1	0.145552
MYDGF	0.14514
SMTN	0.145127
PIAS3	0.144916
SERTAD1	0.144604
JPT1	0.144573
PIEZO1	0.144488
ATAD3A	0.144413
CLPP	0.144288
NME1	0.143953
DHDDS	0.14393
EDF1	0.14368
TBC1D10A	0.143477
SMURF1	0.143078
PLOD3	0.142951
USB1	0.142838
GALNT2	0.142639
MSN	0.142347
LRRC8A	0.142324
PIP5K1C	0.14198
COPA	0.141968
MTCH1	0.141937
SH3BP5L	0.141858
CAPZB	0.141643
TXNDC5	0.14121
RTL8C	0.14099
ATP6AP1	0.140955
C1orf122	0.140917
SWI5	0.140828
UFD1	0.140603
ATG4D	0.14057
GSK3A	0.140405
TRIO	0.140398
ATP13A2	0.140245
MANF	0.140211
ADRM1	0.140185
RPN2	0.1401
FARSA	0.139762
AGPAT1	0.139471
VARS1	0.139452
PRAF2	0.139307
BCAR1	0.139071
TRPC4AP	0.139049
CTDP1	0.138604
CYB561D2	0.138544
SLC12A4	0.138502
KLHL18	0.138423
RNF121	0.138073
TOMM40	0.137917
TMED3	0.137777
ZFYVE27	0.13753
SEC23B	0.137427
EIF5AL1	0.137387
SLC35E1	0.137043
EMC6	0.136928
NOC2L	0.136826
ZYX	0.136809
ANKRD52	0.136715
PSMB5	0.136164
ATOX1	0.136153
PGP	0.135939
DDA1	0.135596
PTBP1	0.135473
SUPT5H	0.135093
CFL1	0.134882
ELOVL1	0.13442
RABGGTA	0.134297
SEC24C	0.133996
TNFRSF12A	0.133968
UBA1	0.13394
VCP	0.133886
TAGLN2	0.133759
CDK2AP2	0.133441
PDXDC1	0.133331
MAGED2	0.133327
SNX11	0.133105
RMDN3	0.133103
POFUT2	0.132988
CYC1	0.132693
ATP6V1G1	0.132661
SLC25A32	0.13238
ANKLE2	0.132297
MAP3K10	0.132111
DPP9	0.131895
KDELR3	0.131768
NAT9	0.131608
SPRYD3	0.131508
ISOC2	0.131319
C2CD2L	0.131221
SRPRB	0.130555
YIPF2	0.130401
TXNL4A	0.13021
HMGXB3	0.130205
ABCD1	0.130195
ZNF672	0.129793
FKBP10	0.129738
ZBTB7B	0.129564
AACS	0.129381
POMT2	0.129301
DBNL	0.128984
CAMSAP1	0.12885
DPH2	0.128664
ACO2	0.128568
RGS3	0.128497
MYH9	0.128322
RHOC	0.128273
SMARCA4	0.128182
PSMD3	0.127982
UBL5	0.127928
ALDH18A1	0.127837
GNL2	0.127712
SND1	0.127605
GAS2L1	0.127481
TIMM23	0.12741
GNAS	0.127401
GUK1	0.127368
INPPL1	0.12734
RABIF	0.12722
ZNRD2	0.127162
COX8A	0.126802
NAA10	0.126789
PSMD2	0.126718
PSMD13	0.126655
ZNF598	0.12662
RAB11FIP5	0.126569
TGFB1	0.126508
POLR3A	0.126277
UCK2	0.126138
PTPN1	0.12594
NSFL1C	0.125751
MRPL52	0.125494
NDUFB11	0.125389
FIS1	0.125364
DAD1	0.125347
RELA	0.125336
PCSK7	0.125219
MED8	0.125217
MAFK	0.125183
WDR1	0.124942
TMEM106A	0.124942
VDAC1	0.124914
ZFAND2A	0.124741
KIFC3	0.124708
CREB3L2	0.124559
GNA11	0.124425
MDH2	0.124331
NDUFS5	0.124283
ZPR1	0.124235
RER1	0.124151
GMPPB	0.124104
RABAC1	0.124102
PPIA	0.124091
PFDN2	0.123997
SGTA	0.123952
MGAT2	0.123641
SUPT6H	0.123612
ANAPC15	0.123599
ITGA5	0.123483
POLR2C	0.123451
OGFOD1	0.1234
GOLGA2	0.123248
NCLN	0.123244
PPP4C	0.122993
AHSA1	0.122972
ABCB8	0.122848
ZDHHC5	0.122841
MTOR	0.12282
ATP6V0D1	0.122724
FBRS	0.122619
PSMB3	0.122603
LIMK1	0.122558
COX17	0.122542
ARPC3	0.122487
B4GALT3	0.12243
NDUFS8	0.122285
GIPC1	0.121657
NAGK	0.121642
MPV17L2	0.121556
CDC42SE1	0.121013
MRPL17	0.120806
PDPK1	0.120571
PPP1CA	0.120557
LRWD1	0.120555
AP3D1	0.120503
TUBG1	0.120474
ZNF526	0.120449
BTN2A1	0.12028
MRAS	0.120275
CLPTM1L	0.120053
POLR3D	0.119926
RAB35	0.119916
FAM177A1	0.119912
RASSF1	0.119907
SLC25A39	0.119764
CCNQ	0.119576
SERTAD3	0.119457
P4HB	0.119391
COX6A1	0.119348
ACOT9	0.119339
FAM89B	0.119319
RBM42	0.11898
BUD31	0.118731
ABCC10	0.118131
PPIB	0.118093
EBNA1BP2	0.118052
IFFO2	0.117943
NDUFB2	0.117943
NDUFA8	0.117826
TNFAIP1	0.117587
REXO1	0.117492
PSMB6	0.117489
UQCR10	0.117432
AURKAIP1	0.117338
P3H1	0.117214
DLGAP4	0.117129
SCAMP3	0.117122
TERF2IP	0.117038
TOR1A	0.116946
PRDX1	0.116721
CLPTM1	0.116665
DBN1	0.116509
CFAP20	0.116499
GNG5	0.116497
LIMK2	0.116386
DPP3	0.116204
ELOA	0.116113
HGS	0.116073
ACP2	0.11595
G6PC3	0.115753
ARHGDIA	0.115743
TAOK2	0.115721
BET1L	0.115666
EIF3B	0.115588
TMEM120B	0.115541
TMEM259	0.115521
RPTOR	0.115438
PDIA3	0.11536
EMC8	0.114953
ST20-AS1	0.114821
TXNDC17	0.114802
KIF3C	0.114791
PRKACA	0.114679
SPRYD7	0.114652
UBE2S	0.11465
HRAS	0.114593
SCO2	0.114575
CCDC124	0.114574
MSTO1	0.114515
ATP6V1D	0.114434
PMPCA	0.114254
RRP36	0.113827
NDUFA1	0.113737
KCTD10	0.113686
HDLBP	0.113654
TICAM1	0.113443
NF2	0.11344
FRMD8	0.113039
ATG13	0.113017
ILF2	0.112944
MICOS13	0.112935
TMEM214	0.112823
PITPNM1	0.112807
MSANTD3	0.112709
WDR44	0.112707
GAK	0.112645
CYTOR	0.112577
ACTN1	0.112393
GNB2	0.112381
CLTB	0.11219
CDH2	0.112177
SDF2L1	0.112153
SDF2	0.112151
AOPEP	0.112101
SERF2	0.112044
RNPS1	0.111987
WDR46	0.111914
NDUFA6	0.111901
SMARCC1	0.111872
B4GALT2	0.111768
AREL1	0.111721
CCIN	0.111718
PRR5L	0.111713
TSKU	0.111709
ARFGAP3	0.111515
ACLY	0.111328
FLAD1	0.111192
ARL3	0.111021
BMS1	0.1109
TMX2	0.11086
UBTD1	0.110729
TFG	0.110694
ARCN1	0.110564
PFDN6	0.110477
VDAC2	0.110461
CTNNA1	0.110324
FTSJ1	0.110312
NLRP1	0.110245
PDGFC	0.1101
GNAI2	0.110089
NACC1	0.110012
SLC27A4	0.109999
IPO13	0.109727
THOP1	0.10961
ZFPL1	0.109432
CAP1	0.109374
WDR47	0.10889
IGHMBP2	0.108796
MYL6	0.108756
RNF25	0.108756
ATP5IF1	0.108616
RSU1	0.108545
NOCT	0.108518
ZNF622	0.108517
C19orf47	0.108502
SKIC2	0.108487
MOAP1	0.108463
DMWD	0.108382
BRPF1	0.108331
ARPC2	0.108254
RAN	0.108212
NECTIN2	0.108139
COX5A	0.108008
FAM219A	0.107997
DUSP3	0.107922
SCNM1	0.10787
AP1M1	0.10784
EIPR1	0.107812
SMAD7	0.107714
PPP1R14B-AS1	0.107647
MED19	0.10764
ATP5MC1	0.107608
PEA15	0.107584
KATNB1	0.107544
HSPA5	0.107496
SLC10A3	0.107319
DCTN3	0.107089
CCT3	0.107074
SLC9A1	0.107039
BCAP31	0.107022
RAC1	0.106736
NDUFB7	0.106676
EIF2AK1	0.106584
RNF181	0.106354
MRPL37	0.106298
LZTR1	0.106237
DHX16	0.106235
PGAM1	0.106206
EIF6	0.105929
TMEM63B	0.105762
PCYT1A	0.105749
MICAL2	0.105714
EXOSC4	0.105631
PITRM1	0.105531
ZMYND19	0.105492
MRPS12	0.105317
TANGO2	0.105298
NUDT22	0.105162
VASP	0.104923
PLPP1	0.104898
PSMD4	0.104833
HYAL3	0.1048
GALNT10	0.10469
PDIA4	0.104661
PEF1	0.104659
FBXL18	0.104438
ZNF274	0.104293
BLCAP	0.104276
SSR2	0.104269
NDST1	0.104239
MON1A	0.10414
PLXNA3	0.104011
ATG9A	0.103965
IQCJ-SCHIP1	0.103931
EIF4E2	0.103878
GTPBP4	0.103826
AP5Z1	0.103665
UBE2Z	0.103632
ICAM3	0.10361
DRG1	0.103569
SLC25A11	0.103567
RCN3	0.103563
SSR4	0.10356
KLC1	0.103462
SCAF1	0.103458
SIRT6	0.103457
MRPL41	0.103408
ORMDL3	0.103335
TRAPPC3	0.103254
GOT2	0.103163
GPAT4	0.102962
ASL	0.102933
NOMO2	0.102797
FIBP	0.102778
RUVBL2	0.102666
ENG	0.102471
STK10	0.102432
PSMA5	0.102232
CLPB	0.102147
PRADC1	0.102114
KLF10	0.102023
SYVN1	0.101976
LPCAT2	0.101865
PLCB3	0.101661
POFUT1	0.101552
CIAPIN1	0.101371
BOP1	0.101254
HAGH	0.101251
SELENOK	0.101195
B3GALT6	0.101182
UQCC4	0.101176
ETV6	0.101134
ODF2	0.101105
MAP4	0.101083
GGCX	0.101061
ADIPOR1	0.10102
DYNLL1	0.100934
S100A11	0.100931
SEC24D	0.10093
POP7	0.100895
GADD45GIP1	0.10087
PRKAR2A	0.100781
NAV1	0.100764
OSTF1	0.100696
BABAM1	0.100687
PUF60	0.100662
HMOX2	0.100646
PEDS1	0.100509
STIP1	0.100399
OSBPL2	0.100345
LIN7B	0.100277
NOMO1	0.100034
TPM1	0.0999804
CNPY2	0.099872
RPS19BP1	0.0998549
GTPBP1	0.099789
HPS6	0.0997827
EIF1AD	0.0997615
RBX1	0.0997273
MAPKAPK2	0.0995542
PSMB2	0.0995414
ZZEF1	0.0993884
AKR1A1	0.0993577
DGKZ	0.0993201
NDUFAF3	0.0992917
TMEM184B	0.0992796
IMP4	0.0991987
FKRP	0.0990128
CRIP2	0.0990058
MARK2	0.0989598
ROMO1	0.0989329
NUDC	0.0989239
SELENOW	0.0988618
RANBP1	0.0988548
MAEA	0.0987244
CCDC137	0.0986653
MED10	0.0985555
CHMP7	0.09854
OTUB1	0.0985397
SIL1	0.098475
FKBP11	0.0984102
E2F3	0.0983427
CDK5	0.0983076
PPFIA1	0.0982705
CTNNB1	0.0982592
TAX1BP3	0.0982189
RDH11	0.0981803
PPP2R5B	0.098153
PSMC5	0.0981185
GALE	0.0981063
FHIP2B	0.0980851
PIGS	0.0979816
LOXL3	0.0978946
NSUN2	0.0978878
TM9SF1	0.0976731
PMEPA1	0.0976337
TCIRG1	0.0974849
TBCB	0.0973924
DEGS1	0.0973017
ALG14	0.097225
TMEM222	0.0971837
PREP	0.0971713
RTCB	0.0971536
FAM131B-AS2	0.0968522
FSCN1	0.0968437
TSG101	0.0967672
MGRN1	0.0967344
PUSL1	0.0967111
OAZ1	0.0966973
PCNX3	0.0966757
FAM114A1	0.096483
UBE2J2	0.0963829
AMPD2	0.0962989
MRPL14	0.0962916
RTCA	0.0962874
KIAA1191	0.0962673
EVI5L	0.0962319
HSD17B10	0.0961843
ATP6V1F	0.0961691
TIMM17A	0.0961217
PPP6R2	0.0961135
JMJD6	0.0960528
DDX41	0.095938
SNRPC	0.0957664
TUBB	0.0956906
PPP1R12C	0.0956216
PLEKHB2	0.0955769
GRIA3	0.0954269
ARPC5L	0.095344
CSNK1G2	0.095269
DUS1L	0.0951609
SLC35B2	0.0950526
MRPL51	0.0950071
RRAGA	0.0949917
DGUOK	0.0949118
SNAI1	0.0949111
WIZ	0.0948347
MPDU1	0.0947857
STK25	0.0947312
IDS	0.0947171
SDHAF2	0.094701
COPB2	0.0947003
CHCHD1	0.0946975
NT5DC2	0.0946367
ATG4A	0.0944527
NEDD8	0.0942438
MAP3K11	0.0941166
GTF3C1	0.0940035
HYOU1	0.0936343
SHROOM4	0.0935701
PLOD1	0.0935253
CDK9	0.0935025
PDHA1	0.0934814
XYLT2	0.0934113
C19orf25	0.0933757
ARF3	0.0933607
KCNK6	0.0933606
ADPGK	0.0933264
CDC42BPB	0.0933179
SSNA1	0.093292
PNMA1	0.093256
PSMD9	0.0931656
DNAJB5	0.093162
IDH3G	0.0931141
ZDHHC9	0.0930893
VPS53	0.0930876
CCNDBP1	0.0930307
BRF2	0.0929617
BOLA3	0.0929246
FAM168A	0.0928991
SERPINE1	0.0927628
APEX2	0.0927436
PFDN1	0.0927295
TRAPPC4	0.0927029
CCT7	0.0926997
LSM7	0.0926706
INTS1	0.0925306
FAM98A	0.0925048
NCSTN	0.0923348
TMUB1	0.0922863
UQCRQ	0.0922262
SPINDOC	0.0921548
IRGQ	0.0920823
PLIN3	0.0920676
PHB1	0.0920427
NUTF2	0.0919853
ANAPC5	0.0919413
CSRNP1	0.0919104
PSMC2	0.0916949
FAM83G	0.0916492
PLEKHJ1	0.0915372
GABARAPL2	0.0915109
FHL3	0.0914607
FOXP4	0.0914572
TUBA1A	0.0914272
BRMS1	0.0913732
SDHB	0.091325
SLC2A10	0.0911174
POMGNT1	0.0911055
CTTNBP2NL	0.0910847
NUP93	0.09098
PPP1R11	0.0907501
MYBBP1A	0.0906977
NCS1	0.090611
FKBP14	0.0905949
ATP5ME	0.0905298
PDHX	0.0903951
MRPL55	0.0903617
LMAN2	0.0903022
GATAD2A	0.0902818
SLX4	0.0901816
TPD52L2	0.0901195
SIN3B	0.0900754
FUBP3	0.0900694
SF3B4	0.0899572
NDUFS6	0.0899507
FZR1	0.0899451
POLDIP2	0.0899008
AMIGO2	0.089847
TFIP11	0.0898386
MAPRE1	0.0897671
PTRH1	0.0896952
BRSK1	0.0896565
RNF4	0.0896329
OPA3	0.0896124
SETD3	0.0895899
CENPN	0.0895487
DDX56	0.0894819
PGM2L1	0.0894557
B3GAT3	0.0893837
PTPRF	0.08926
TUBB4B	0.0891755
CALU	0.0891187
UBAP2	0.0891167
DRAP1	0.089087
ZNF432	0.0890849
NOL7	0.0890071
RAB1B	0.088975
LETM1	0.0888337
ATP5MF	0.0888068
WDR37	0.0887385
FNDC3B	0.0886229
PSME3	0.0885912
SHARPIN	0.0885569
EDC3	0.0885236
UBE3C	0.0883858
USP5	0.0882751
RNF5	0.0881806
OSBP	0.0881263
MED26	0.0881011
MRPL15	0.0880766
GOLGA3	0.0880435
SRSF9	0.088035
SF3B2	0.0879914
PTTG1IP	0.0878336
MGAT1	0.0878255
TOMM40L	0.0878108
NDUFAB1	0.0877994
NACC2	0.0877361
AP2A1	0.0876775
PDLIM7	0.0876275
NCKAP5L	0.0875759
MACO1	0.0874805
NOL6	0.0874287
KIF1C	0.0874195
TUFM	0.0874077
EFTUD2	0.0873145
BRPF3	0.0873114
SF3B5	0.0873039
TWF2	0.0872847
MAPKBP1	0.0872386
OAT	0.0868967
OTUD5	0.086817
TSSC4	0.0866488
ILVBL	0.0865928
OST4	0.0865669
RABEPK	0.0864933
S100A16	0.086482
PDCD11	0.0864688
RNF6	0.0864217
KLF16	0.0864149
FAM219B	0.0863351
HSF1	0.0863138
PFKFB3	0.0863057
TAF7	0.0861926
MAPK7	0.0861591
FUT4	0.0861462
ALG1	0.085865
SIDT2	0.0858418
TMEM11	0.0857646
TUSC2	0.0856605
JPT2	0.0855695
ABCF3	0.0855377
FBXL19	0.0854587
DOHH	0.0853562
COG1	0.0853272
PWP1	0.0852897
HK1	0.0852592
SMG5	0.0852066
STARD3	0.0851133
SERPINB6	0.0850945
SLX9	0.0850922
ZNF175	0.0850317
ARMC5	0.085006
CDR2	0.0849343
GRPEL1	0.0848958
TBC1D10B	0.0848671
PHF23	0.0848567
TCP11L1	0.0848418
MBD1	0.0848356
OGDH	0.0848006
MRPL27	0.0847718
RNF216	0.0847361
PDAP1	0.0847243
L3MBTL2	0.0846494
CLIC1	0.0846253
SLC35A4	0.0845988
PPM1G	0.0842401
KCTD17	0.0842162
SAP30BP	0.0842091
REEP4	0.08418
MED14	0.0841549
SENP5	0.0841318
NECAP2	0.0841245
ATP6V1E1	0.084102
SENP3	0.0840752
DRG2	0.0839962
FOCAD	0.0839862
EMC1	0.0839328
RNF7	0.0839275
FEM1A	0.0839092
TBC1D1	0.0838695
PACSIN2	0.0838051
NTMT1	0.0838028
AP1S1	0.083693
RRP12	0.0836924
GNA12	0.0836645
NDUFS2	0.0836051
CSRNP2	0.0835773
FRMD6	0.0835585
TRAPPC14	0.0834662
SPATS2	0.0833708
TIMM50	0.0833364
SKIC8	0.0832776
BLZF1	0.0832174
UNC13B	0.0831903
AGPAT2	0.08316
YIPF5	0.0831432
TCP1	0.083135
KXD1	0.0830554
XPNPEP1	0.0829566
POM121C	0.0829526
MPRIP	0.0829483
STYXL1	0.0828755
PGM3	0.0828433
TOR1B	0.0828259
GORASP2	0.0827387
SH3GL1	0.0827111
TSPAN17	0.082661
ITGAE	0.0826333
CENPT	0.0823289
TOM1	0.0823109
LRP12	0.0823047
KCTD21	0.082286
UBFD1	0.082285
TMA7	0.0822194
ANXA6	0.0822093
ECHS1	0.0821915
UBE2O	0.082162
CCDC32	0.0820679
SLC25A14	0.0820589
DYNC1H1	0.0818877
SAMD4A	0.0818477
SYNGR2	0.0817584
NXT1	0.0817085
NDUFS7	0.081681
MARCHF4	0.0816323
NUBP2	0.0815276
CCNK	0.0814914
CC2D1B	0.0814232
SLC7A6	0.0814031
EXOSC1	0.0813527
TUBB3	0.0813512
TUBB2A	0.0812309
ATG4B	0.0811666
MYO10	0.0811391
PJA1	0.0811257
WSB2	0.0810148
ACTR3	0.0810056
IER3	0.0809946
DPM2	0.0809476
MAP2K1	0.0808923
PPP3CC	0.0808915
C19orf53	0.0808652
KLHL21	0.0808502
DPCD	0.0808351
BUD23	0.0807705
SLC25A1	0.0807621
NDUFB3	0.0807019
MRPL20	0.0806921
EIF3I	0.0806698
MANBAL	0.0806247
TALDO1	0.0806191
TNS1	0.080579
DGAT1	0.0805662
TP53INP2	0.0805547
RRAS	0.0805115
CCT2	0.0804735
PACS1	0.080459
CHMP4B	0.0803843
LUZP1	0.080359
POLR2F	0.0803148
FASTKD5	0.0803015
YWHAZ	0.080248
MLLT11	0.0802275
CHSY3	0.0800387
BLOC1S4	0.079871
ACOX3	0.079845
ALG3	0.079801
CHCHD7	0.0796311
STUB1	0.0795726
SEC14L2	0.0795068
SSR3	0.0794878
C14orf119	0.0794604
TP53I13	0.0794186
NEDD9	0.0793056
GALNT7	0.0793005
BCOR	0.0792671
FADD	0.0792558
TEX261	0.0790856
UBALD1	0.0790434
ELOB	0.0790204
RABEP2	0.0789969
RELT	0.07895
NOTCH2	0.0789192
RPS6KB2	0.0789039
DDOST	0.0788842
FNTB	0.0787446
TYK2	0.0787353
MRPS11	0.0785196
POM121	0.0784082
CCDC167	0.0783814
SSBP1	0.0783474
NBDY	0.0783134
CLINT1	0.0780706
ZNRF1	0.0780546
TIPARP	0.0780471
ZNF746	0.0779849
PIN1	0.0779787
ACTN4	0.0779252
NOP9	0.077874
MED27	0.0778581
CSTF2	0.0777989
DOLPP1	0.0777725
SH3RF1	0.0777122
ACOX1	0.0775797
LMNB2	0.0775609
GPS1	0.077554
MRPL28	0.0775342
PRPF31	0.0774192
YWHAG	0.0773838
ZMIZ2	0.0773246
TFPT	0.0772551
IDH2	0.0771995
TMEM115	0.077164
RNF19B	0.0771327
PRDX5	0.0770328
NHP2	0.0770189
MYO19	0.0769953
RNF215	0.0769897
ANAPC11	0.0769884
HYAL2	0.076935
ARF6	0.0768384
GSS	0.0768269
ERF	0.0767887
IFRD2	0.0767209
ERLEC1	0.0766379
PSMB1	0.0765893
PTPRK	0.0765613
PSMG3	0.0765553
UTP6	0.0765323
MICA	0.0765247
ITGAV	0.0764975
RP2	0.0764681
FBH1	0.0764602
MLEC	0.0764148
UBE2L3	0.0764147
KMT5A	0.0764089
SNAPC4	0.0763008
CERS2	0.076265
ZNF408	0.0761446
BHLHA15	0.0760765
PDIA5	0.076056
AKT1S1	0.0758864
WWTR1	0.0758564
PTK2	0.0758248
SNRPB	0.0757915
ALAS1	0.0757878
VPS4A	0.0757753
YTHDF1	0.0757232
SLIRP	0.0756976
NDUFAF2	0.0756869
PARK7	0.0756666
TCTA	0.0755965
MSRB1	0.0755963
ARMC6	0.0755678
SRP68	0.0755227
ABCF1	0.0754824
ACTB	0.075442
BICD2	0.0753909
CTPS1	0.0753874
TECPR1	0.0753368
RGS19	0.0752671
ATP5MC3	0.0752602
SHC1	0.075227
HSP90B1	0.0752232
MTA2	0.0752048
BANF1	0.0751801
TXNDC15	0.0751587
MRPL47	0.0750329
ANO10	0.0749863
B4GALNT1	0.0749072
PSMC1	0.0747857
NDUFB4	0.0747126
GDI2	0.0746388
ADIPOR2	0.0746302
GTF2E2	0.0745995
MYL12B	0.0745852
JMJD4	0.0745052
STK19	0.0744313
SRF	0.0744172
ERI3	0.074394
ATXN7L3	0.0743188
RHOT2	0.0743089
SIPA1L3	0.074296
TOM1L2	0.0742324
TMCO1	0.0741407
NFKBIB	0.074109
	0.0740921
PIGG	0.0740583
TRIR	0.0740275
RHOA	0.0740062
PNPLA6	0.0739506
HCCS	0.0739127
SBDS	0.0738959
ATAD3B	0.0738213
COMMD9	0.0738079
TPST2	0.0737913
LIG3	0.0735941
CANT1	0.0735504
MARK4	0.0735097
SRRD	0.0733445
PCED1B	0.0733342
FBXW5	0.0733294
JUNB	0.0733284
PIP4K2C	0.0733209
BECN1	0.0733044
PSMD7	0.0732688
MRPL12	0.0732564
SMPD4	0.0732367
ARL16	0.0732316
GDF11	0.0732104
ACP1	0.0731581
PTGES2	0.0731243
FAM229B	0.0730913
ELAC2	0.0730478
SDE2	0.0730339
DEXI	0.07299
CTU2	0.0729841
RGP1	0.0729824
KIFBP	0.0729811
TBC1D7	0.0728619
SARAF	0.0728516
FASTK	0.0727926
LYL1	0.0727607
KIF3B	0.0727488
TP53RK	0.0727434
ACOT8	0.0726851
ALKBH5	0.072647
SH2B3	0.0726427
NAA20	0.0726394
FKBP1A	0.0725953
MIEN1	0.0725191
STARD3NL	0.0725073
NPTN	0.0724371
PTRH2	0.0724334
FLII	0.0724145
BMP6	0.0724046
TMEM219	0.0723466
ABCF2	0.0722471
PPIL1	0.072202
GRB10	0.0721101
DOK1	0.0721065
PPRC1	0.0720734
POLR2H	0.0720726
JOSD2	0.0720528
NELFE	0.0720102
PSMA6	0.0719591
ELOF1	0.0719144
DNAJC30	0.0719135
GTF2F2	0.0719011
FZD6	0.0718622
CMC2	0.0718132
LENG1	0.0717473
RSPRY1	0.0717418
BTBD6	0.0717343
DCTN5	0.0716936
PREB	0.0716815
DNASE1L1	0.0716788
STK38L	0.07167
PRDX4	0.0716611
TPRG1L	0.0716253
PYCR3	0.0716144
LGMN	0.0716063
GLB1	0.0715864
NUAK1	0.0714909
ARHGEF9	0.0714767
NAPA	0.0713682
MAPKAP1	0.0712825
BLOC1S3	0.0712229
BASP1	0.0712121
HBEGF	0.071209
NOP10	0.0711346
PSME4	0.0711169
UPF1	0.0710825
GLRX3	0.0710348
TUBA1C	0.0710108
SGPL1	0.0709587
HUS1	0.0709085
LRP10	0.0708906
SNRPD2	0.0708624
SEC23A	0.0708529
EMC7	0.0708499
ACTG1	0.0708028
PYCR1	0.0707592
DERL1	0.0706961
CDH6	0.0706895
PLPP5	0.070672
PES1	0.0706234
MMS19	0.0706176
CSNK2B	0.0705922
MAPRE3	0.0705071
SEM1	0.0704962
ZNF593	0.0703435
SLC45A3	0.0702484
KCTD11	0.07022
SLC25A44	0.070162
APBB2	0.0701486
GFOD2	0.0701392
PITPNA	0.0701099
PRRC1	0.0700592
GLIPR2	0.070045
ETF1	0.0700325
ZCCHC17	0.0700281
RNF185	0.0700015
FAM222B	0.069962
UTP3	0.0699045
EIF3K	0.0698893
EIF2B2	0.0698464
ACADVL	0.0697873
DPYSL3	0.0697555
LSM1	0.0697438
AEN	0.0696221
TBRG4	0.06959
UQCC5	0.0695837
PI4K2A	0.0695261
SEC23IP	0.0695202
NDUFB8	0.0695145
AP2S1	0.0695027
PDRG1	0.0694265
NDUFA11	0.0694142
HTT	0.0693341
KMT2D	0.0692761
PPP5C	0.0692695
U2AF2	0.0692467
DSP	0.0692349
MUS81	0.0692265
PFKL	0.0692243
GOLGA5	0.0691564
PHF20	0.0691516
TRMT112	0.0691511
GPN1	0.0690932
SRSF2	0.0690669
ATP5PF	0.0690598
CCT5	0.0690266
PHC2	0.0690195
BLTP2	0.0690193
TRIM32	0.0690146
MED31	0.0689788
ECD	0.0688609
NCOR2	0.0688405
CLTA	0.0688057
MED24	0.0687973
TMEM179B	0.0687711
TIMM22	0.0687146
RUSC2	0.0687132
AKIRIN1	0.0687017
ULBP2	0.0686684
GTF2B	0.0686268
PDCL3	0.0686114
PCBP4	0.0684455
NHERF2	0.0684396
PDZD11	0.0684372
RALA	0.0684312
WDR55	0.068409
PCSK5	0.0683642
NDUFB9	0.0683348
PCMT1	0.0682804
SUGP1	0.0682419
IMMT	0.0682105
AK1	0.0680936
DDX49	0.0680633
CTTN	0.0680188
SRP54	0.0680104
	0.0679421
SURF6	0.0679241
TSPO	0.0678951
RAVER1	0.0678913
TRIM39	0.0678716
UBASH3B	0.0678697
PMM1	0.0678622
ASPHD1	0.0678569
R3HDM4	0.0678046
ZNF827	0.0677805
DDRGK1	0.0676975
TMEM199	0.067644
ATRN	0.0676427
ARPC1A	0.0675361
ZNF699	0.0674553
RAB6A	0.0674358
AUP1	0.0673905
LTBP2	0.067374
BHLHE40	0.067367
MAP1LC3B2	0.0673514
CDKN2D	0.0673484
COMMD5	0.0672261
PEX14	0.0671981
PARL	0.0671673
PXDC1	0.0671263
STX5	0.0671185
VTI1A	0.0671027
MIF	0.0670987
C9orf78	0.0670827
ENTR1	0.0670653
PGAP6	0.0670652
JUP	0.066979
EDEM2	0.066972
UQCR11	0.0669199
DAB2IP	0.0669095
RHOJ	0.0668731
PRR34-AS1	0.0668531
DVL1	0.0667869
PHETA1	0.0667024
GLA	0.0666742
TUBB6	0.0666032
LEMD3	0.0665825
AIFM1	0.0665729
TBC1D22A	0.0664274
NUP188	0.0663464
SBF1	0.0663265
LSM4	0.0662044
MYCBP	0.0661995
DNAJB1	0.0661509
	0.066131
TRIM16	0.0661202
PHLDA2	0.0659871
LRCH1	0.0658485
MYO1C	0.0658108
ULK1	0.0655666
TSR3	0.0654987
WDR20	0.0654843
UBE2A	0.0654828
MAST3	0.0654051
HCFC1	0.065395
	0.0653911
DPAGT1	0.0653693
POLE3	0.065339
APEH	0.0653217
MYORG	0.0653047
DYNC1LI2	0.0653047
HSPB8	0.0653008
NDUFB10	0.0652994
PDIA6	0.0652973
GADD45B	0.0652633
DNAJB6	0.0652625
TMEM165	0.0652487
UBC	0.0652354
CSNK1D	0.065202
QPCTL	0.0651913
APMAP	0.0651809
KDM5C	0.0651795
MYADM	0.0650872
PTS	0.06508
VPS37C	0.0650479
SRP14	0.0650407
USP7	0.065033
EDC4	0.0650323
SEC61G	0.0650111
C10orf88	0.0649808
UQCRFS1	0.0649632
CRIM1	0.0649541
EIF2B3	0.0649517
NGRN	0.0648674
PSMB4	0.0648477
MAP1S	0.0648322
UNC45A	0.0647658
XYLT1	0.0646815
CHST12	0.0646786
EMC3	0.0646736
MRPS18A	0.0646728
PSMD11	0.064616
ATP13A1	0.0646064
TNFRSF10D	0.0644378
BCL10	0.0644344
ATP5F1E	0.0644042
MLX	0.0643923
PINK1-AS	0.0643747
ANXA5	0.0643639
PSMD6	0.0643636
APBA3	0.0643348
ATP1B3	0.0642954
STT3A	0.0642921
MRTO4	0.0642291
NDUFA4	0.0641609
RBM10	0.0641403
COG7	0.0641335
ARAF	0.0641208
CARMIL2	0.0641043
ROBO1	0.0640486
TESK1	0.0640171
CENPB	0.0640142
KLHL25	0.0639088
KRT10	0.0638794
AZIN2	0.0638287
RAMAC	0.0638205
KARS1	0.0637734
MICAL1	0.0637654
TRAPPC1	0.0637526
USP35	0.0637485
SDF4	0.0637261
MRTFA	0.0636987
ELAVL1	0.0636879
DUSP7	0.0636433
CCDC47	0.0636246
ATP6V0C	0.0636244
KDELR2	0.0635657
GSPT1	0.0635114
TMEM127	0.0634912
WDR77	0.0634814
DOK4	0.0634787
MICALL2	0.0634738
GTF2F1	0.063424
MUL1	0.0634073
SEC11C	0.0633856
MAGEH1	0.0633781
ARK2N	0.0633671
RINT1	0.0633486
ZDHHC8	0.0632246
POLR1G	0.0631118
MIR4435-2HG	0.0630728
APLP1	0.0630341
PDHB	0.0629583
RAB43	0.0629473
IFI27L2	0.0629329
UBE2J1	0.0629222
HSPB1	0.0629066
CLK3	0.0628824
TPM4	0.06288
CRY1	0.0628719
NDUFV1	0.0628709
PLA2G15	0.0628482
SSU72	0.0628336
COPS9	0.0628055
SYMPK	0.0627933
GAPDH	0.0627122
NUDCD3	0.062701
REEP5	0.0626992
POLR2A	0.0626927
POP1	0.0626819
MPP2	0.0626239
ARF4	0.0625989
ISG20L2	0.0625887
MEA1	0.0625752
TUBA1B	0.062568
ESRRA	0.0625347
CYTH1	0.0625012
ADAM19	0.0623287
CACTIN	0.0622887
TBL3	0.062282
NOSIP	0.0622575
GMEB2	0.0622008
HES1	0.0621647
	0.0621412
SNU13	0.0619484
SART1	0.0619282
PALLD	0.061924
MORC2	0.0618904
RHOG	0.0618616
UAP1	0.0618434
TMC7	0.0618246
SLC15A4	0.0618205
AP2B1	0.0618103
XPO6	0.0618006
SNRPA1	0.0617971
AVEN	0.0617689
TRIM62	0.061751
MAPKAPK5	0.0617509
OCRL	0.0617381
DNAJC11	0.0617285
NSUN5	0.0615619
GNL3	0.0615264
UBA52	0.0614585
ASF1A	0.0614271
AMMECR1L	0.0613823
TMED1	0.0613192
MFN2	0.0613152
PUM3	0.0612923
RAPGEF2	0.0612687
GPSM1	0.0612634
GMEB1	0.0612623
SAE1	0.0612504
TRIM11	0.0612404
NME4	0.0611138
RPL36AL	0.0611085
COX7B	0.0610929
MAFG	0.0610667
ZNF324	0.0610341
BNIP1	0.0610182
ANKS3	0.0609882
PPIH	0.0609854
BAG6	0.0609656
SRC	0.0609545
PRRC2A	0.0608923
DGKQ	0.0608769
GPR107	0.0608116
TRMT2A	0.0607812
KPNA6	0.0607278
ITGB1BP1	0.0607061
SLC26A2	0.0606684
ETFA	0.0606013
NSDHL	0.0605644
DDX23	0.060542
STRAP	0.060461
TRIM27	0.0604564
AK2	0.0604019
NUDT9	0.0603836
P4HA2	0.0603412
NUDT19	0.0603304
IWS1	0.0603026
TOP3A	0.060263
TADA3	0.0602487
EMC9	0.0602435
SZRD1	0.0602055
TMEM147	0.0601978
MECOM	0.0601876
PXDN	0.0601769
CDC42	0.0601268
BAP1	0.0600459
RBM8A	0.0600056
TBC1D16	0.060005
ATP1A1	0.0599995
	0.0599689
BAG1	0.0598802
ENTPD4	0.0598006
UQCRH	0.0597662
TSPAN31	0.0597619
OCIAD2	0.0597521
SNRNP25	0.0596105
MORF4L2	0.0596015
CCDC107	0.0596006
BLOC1S2	0.0595452
DHX38	0.0594805
MFSD3	0.0594239
COX4I1	0.0592936
PSMD14	0.0592411
APCDD1L	0.059227
TMEM231	0.0592132
PLEKHN1	0.0591683
TARS1	0.0590751
ZBTB8OS	0.0589874
PIAS4	0.0589417
SPECC1	0.0589363
TM9SF4	0.0589319
ADPRS	0.0588995
TIMM13	0.0588814
NOP16	0.0588811
PRKCD	0.0588585
UBB	0.0587753
ANKRD13D	0.0587712
SLC39A3	0.0587232
MBOAT7	0.0587207
TCF25	0.0587052
PRPSAP2	0.0586961
GRAMD1A	0.058646
PRMT1	0.0586199
PDLIM4	0.0586126
SRRT	0.0586083
EOLA2	0.0585283
RTKN	0.0584519
EIF4H	0.0584418
ESS2	0.0584342
TXNRD2	0.0583837
FLYWCH2	0.0583425
TMEM248	0.0583163
GBA2	0.058288
GPN2	0.0582853
MRPS7	0.0582598
RPUSD1	0.0582268
FOXK1	0.0582156
LINC00294	0.0582076
CYBA	0.0581685
NFE2L1	0.0581472
HPS5	0.058143
RNF167	0.0581373
ABL1	0.0580837
DSP-AS1	0.0580777
RALB	0.0580713
PPP1R9B	0.0580555
ZNF71	0.058054
TECPR2	0.0580505
RANGAP1	0.0580306
ZFP69B	0.0580195
MTCH2	0.0580037
EIF4G2	0.0580026
DIAPH1	0.0579631
INAFM1	0.0579606
CNNM2	0.0579454
COMMD1	0.0578323
TLCD1	0.0578313
CPTP	0.0578046
PSMF1	0.0577809
EXT2	0.0577339
PEMT	0.0577089
VPS37B	0.0576923
URB1	0.0576832
LEO1	0.057682
COQ6	0.0576341
SRSF8	0.0576051
ECE1	0.05758
PGAM4	0.0575746
INTS5	0.0575519
SLC35D1	0.0575206
COA4	0.0574946
ARL2BP	0.0574552
PRDX2	0.0574464
CENPO	0.0574235
IFI27L1	0.0574103
DHX30	0.0573647
SEC24A	0.0573584
ACTRT3	0.0573582
VPS18	0.0573043
BYSL	0.0572948
METTL1	0.0572409
	0.057236
FAM3A	0.0572354
ZMAT5	0.0572158
MACROH2A1	0.0572015
PPHLN1	0.0571895
PSMD1	0.0571709
COX6B1	0.057156
ELOC	0.0571234
PLXNA1	0.0570599
COX5B	0.0570498
ACOT7	0.0570441
LRRFIP1	0.0570218
ZFAND2B	0.056971
VDR	0.0569706
GFM2	0.056922
ARHGAP1	0.0568949
UBE2Q1	0.0568782
SPECC1L	0.0568316
TPST1	0.0567988
SKI	0.0566616
DUSP11	0.0566407
ZNF777	0.0566115
MICALL1	0.0565964
IGFBP7	0.0565911
RNF40	0.0565475
RNGTT	0.0565455
CSRP1	0.0565167
RIPOR1	0.0564649
KSR1	0.0564561
HSPG2	0.056407
XRCC6	0.0563481
COPS7A	0.0563426
MIEF1	0.0562605
PRCC	0.056254
STOML1	0.0562493
MCM3AP	0.056246
BAHD1	0.0562103
TRMT6	0.056208
MPST	0.0561339
KTI12	0.0560945
GASAL1	0.0560901
RTN2	0.0560681
EPN1	0.0560606
BSG	0.0560596
DCBLD1	0.0560385
SYNJ2	0.0560123
CPSF1	0.0559938
HARBI1	0.0559913
PPP1R10	0.0559896
MRPL33	0.0559857
NAP1L4	0.0559776
PA2G4	0.055936
LRRC47	0.0559308
RPLP2	0.0559226
RCC1L	0.0558085
	0.0558015
GTF3C2	0.0557884
NOL4L	0.055784
MAN1B1	0.0557826
ANKRD42	0.055755
BORCS6	0.0557471
WRNIP1	0.0557249
C6orf89	0.0556507
COX6C	0.0556365
CETN2	0.0556341
NDUFV3	0.0556321
SYAP1	0.0556074
KIF21A	0.0556057
LAMTOR2	0.0555923
SLC17A5	0.0555307
ZDHHC24	0.0555232
WDR83	0.0555231
TIMM29	0.0554442
PLOD2	0.0554163
LASP1	0.0554158
SAR1B	0.0553551
DAP3	0.0553353
QRICH1	0.0553253
RFXANK	0.0553091
RMC1	0.0553032
BCL7B	0.0552322
PPARD	0.0552041
GFPT1	0.0551914
TMEM175	0.0551677
WIPI2	0.055093
ABHD17A	0.0550842
	0.055074
CAMK2N2	0.0550612
TRAPPC12	0.0550352
FKBP1C	0.0550213
SMS	0.0549923
SHISA5	0.0549696
CHPF	0.0549648
PACC1	0.0549492
LARP4B	0.0549447
SNHG9	0.0549271
ACBD3	0.0549264
LDHA	0.054908
DIP2C	0.0549008
TOLLIP	0.0548879
UBAP2L	0.0548827
DCUN1D5	0.0548593
ZNF668	0.054846
COPB1	0.0548186
RRAD	0.0548128
BFAR	0.0547719
ERAL1	0.0547471
ELP6	0.0547385
NDUFA13	0.0546999
FAM174C	0.0546805
NARF	0.0546722
DCAF15	0.0546705
NDUFAF1	0.0546593
CHMP1A	0.0546166
TMEM181	0.0545955
SLC39A11	0.0545918
HNRNPM	0.0545757
GGA1	0.0545747
PHPT1	0.0545663
SLC4A1AP	0.0545366
DDR1	0.0544592
ATP5PD	0.0543023
CARS1	0.0542802
MICAL3	0.0541727
TMED2	0.0541216
POLR2G	0.0541147
ALKBH1	0.0540989
ERBB2	0.0540984
MRPS23	0.0540873
EVA1A	0.0540666
COLGALT1	0.0539147
PRAG1	0.0539069
SHKBP1	0.0538867
CORO1C	0.0538669
C5orf46	0.0538619
BEND3	0.0538248
HOMER3	0.0537956
DLX2	0.05371
APCDD1L-DT	0.0536894
URM1	0.0536737
LIN37	0.0536603
MAD2L1BP	0.0536291
CEP104	0.0536128
UFC1	0.0536124
METTL26	0.053608
PTPMT1	0.0535884
EPRS1	0.0535776
RIT1	0.0535018
ATP5F1D	0.053417
CDYL2	0.053417
VKORC1L1	0.0533642
SLC38A10	0.0533544
MRC2	0.0533361
OLFM2	0.0533347
MALSU1	0.0533004
BSDC1	0.0532768
ACOT2	0.0532625
CCDC22	0.0532195
SNAP23	0.053213
CLP1	0.0531493
WDR45B	0.0531425
SYNE1	0.0530311
CLSTN1	0.0529787
TOMM5	0.0529674
DYRK4	0.0529221
PTPN21	0.0529197
BCR	0.0528895
FSTL3	0.0528856
UGDH	0.0528842
TRABD	0.0528606
MINK1	0.0528528
GAPVD1	0.0528334
POP4	0.052779
EVI5	0.0527241
P3H3	0.052704
LGALS1	0.0527035
NOC4L	0.0526918
FLNB	0.0526917
DDX1	0.0526896
HNRNPL	0.0526679
SELENOI	0.0526651
USP22	0.0524943
TM2D2	0.0524848
PPP2R1A	0.0524297
PXN	0.0523707
CYB5R1	0.0523081
CORO1A	0.0522858
TPM2	0.0522711
RTF2	0.0522681
CCT6A	0.0522513
CALM1	0.0522407
ASCC3	0.0522351
TPI1	0.0522101
RRP7A	0.0522026
MKRN2	0.0521722
HIGD2A	0.0521652
CYB5R3	0.0521501
TMED4	0.0521458
RNF216P1	0.0520558
ARFRP1	0.0520504
PAK4	0.0520476
RRP1B	0.0519775
SLC37A3	0.0518938
POMP	0.0518461
NDUFA2	0.0518358
EIF5B	0.0518115
RHBDF2	0.0517861
	0.0517706
DNAJC2	0.0517598
RPAP1	0.0517544
DCAF5	0.0517443
ARSB	0.0517316
LAMTOR5	0.0516849
CDK7	0.0516468
ST3GAL2	0.0516134
FKBP1B	0.0515886
RNF123	0.0515163
DIS3L2	0.0515057
GZF1	0.0513945
SIM2	0.0513928
PI4KB	0.0513445
RAB7A	0.0513157
FAM118B	0.0512927
ENAH	0.0512054
FBXL6	0.0511966
PICALM	0.0511742
CSK	0.051145
GYS1	0.0511412
SDHC	0.0511025
NVL	0.0510942
ZNF48	0.051085
MYCL-AS1	0.0510398
PRPF4	0.05091
NDUFS1	0.0509031
SFXN1	0.0508677
RPL35	0.0508336
PPP1R7	0.0508296
MTRF1L	0.0507431
IKBIP	0.050731
TOX4	0.0507278
MMP24OS	0.0506947
SLC2A6	0.0506715
ARHGEF10L	0.0506124
CRK	0.0506107
CCN2	0.0506044
SMIM3	0.0505002
RHEB	0.0504974
MYPOP	0.0504879
UQCRHL	0.0504518
PAPSS1	0.0504257
PLXND1	0.0504119
MFSD14B	0.0503732
TIMMDC1	0.0503708
SRD5A1	0.0503566
SEC31A	0.0503446
IKBKG	0.0503095
NR2F6	0.0503089
STARD7	0.0502835
TBC1D20	0.0502738
TATDN2	0.0502664
ATP6V0A1	0.0502634
CIAO2B	0.0502279
SCX	0.0502213
STXBP1	0.0502112
BRD9	0.0501997
RBM24	0.0501785
PHACTR4	0.0501173
MORC4	0.0501117
CFAP251	0.0500981
PNKP	0.05007
UQCC6	0.0500646
MED17	0.0499975
TTI2	0.049948
GLG1	0.0499165
UROS	0.0499126
EIF4ENIF1	0.0498779
DDX24	0.0498588
EMG1	0.0498424
POLR2J	0.0498408
AGK	0.0498315
UBIAD1	0.049808
RAB5B	0.0497817
PDE12	0.0497753
PVR	0.0497447
MAP4K5	0.0497425
SHB	0.049696
MRPL54	0.049687
SPCS1	0.0496686
EMD	0.0496571
SSH1	0.0496501
EOGT	0.0495997
PINK1	0.0495266
DCAF13	0.0494921
PTDSS2	0.0494918
DLST	0.0494909
FICD	0.0494665
PANO1	0.0494385
TRIP4	0.0494355
HSP90AB1	0.0494312
SLC25A38	0.049398
TTC7B	0.0493454
PPP2R2D	0.0493028
PRKRIP1	0.0492545
COA8	0.0491919
WWC2	0.0491729
RTL8B	0.049122
CDK2AP1	0.0491001
SPOCD1	0.0490696
ZBTB9	0.0490521
SMARCD1	0.0490391
LLGL1	0.0490222
PSKH1	0.0490032
NMD3	0.0489888
SUGP2	0.048987
TLCD3A	0.0489747
EIF2B4	0.0489618
ARMH3	0.0489496
INHBA	0.0489393
IFT43	0.0489339
GSTO1	0.0489181
BZW2	0.0489161
COPZ1	0.0488991
CSNK1E	0.048899
FARP2	0.0488937
INPP5K	0.048884
PLEKHG5	0.0488811
ZSCAN32	0.0488171
RBM28	0.0488018
CTXN1	0.0487885
MGAT4B	0.0487769
ENDOG	0.0487539
SLC35C2	0.0486805
SENP2	0.0486642
TMEM102	0.0486503
SMCO4	0.0486137
TAF13	0.0485862
TSPAN9	0.0485381
ALG2	0.0485314
ETFB	0.0485088
MRPL36	0.0485067
POLR2K	0.0485053
ITCH	0.0484657
LRPAP1	0.0484582
ERC1	0.0484352
	0.0483944
MRPS21	0.048386
IQGAP1	0.0483187
MBD3	0.048302
MCRS1	0.0482256
CAMKK2	0.0482061
TGFBI	0.0481392
TMBIM6	0.0481385
ZNF263	0.0481159
EXOSC7	0.0481047
TAF5L	0.0480888
E4F1	0.0480666
MEX3D	0.0480412
DHX37	0.048033
MTFR1	0.0480263
MNAT1	0.0479762
DNAJC3	0.0479499
RNF113A	0.0479411
AP4B1	0.0479377
NECAP1	0.0479349
SLC2A1	0.0479122
TRMU	0.0479075
SMG8	0.0478969
ZSWIM6	0.0478771
DTYMK	0.047826
MRPL21	0.0477945
C8orf76	0.0477931
NRBP1	0.0477655
JAM3	0.0477621
MRPS34	0.047761
RUSF1	0.0477587
PISD	0.0477577
COPS6	0.0477161
CRCP	0.0476961
ASB6	0.0476843
COG6	0.0476583
LTO1	0.0476049
KCTD13	0.0475712
ATPAF2	0.0474968
SLC39A9	0.0474799
APRT	0.0474667
CDK12	0.0474301
ATG16L1	0.0474273
EXOC7	0.0473806
TUBGCP2	0.0473655
ACTR10	0.0473621
DNAJB12	0.0473064
DCTN2	0.0473061
MDC1	0.0473034
GFM1	0.0472729
PIP5K1A	0.0472662
USP20	0.0471907
LNCSRLR	0.0471732
POLD4	0.0470911
COQ4	0.0470844
DAZAP1	0.0470822
DAG1	0.047076
RAB8A	0.0470546
ALG12	0.0470237
TBC1D24	0.047014
ATP5MJ	0.0469277
VCL	0.0469158
BPNT1	0.0469142
WRAP53	0.0468774
DLAT	0.0468068
TAGLN	0.0467812
[truncated: 14,064 more rows]

## Sheet: RP11-154H23.3-Stellate
Gene name	similarity
RP11-154H23.3	1
NET1	0.545822
CALD1	0.54499
TLE3	0.541505
RAI14	0.54056
SPARC	0.540233
PACS1	0.539074
ADAM12	0.538676
ZNF618	0.536899
NCS1	0.536479
ELK3	0.536233
TNC	0.535826
SGPL1	0.53477
KLF7	0.533287
MYC	0.533062
DDI2	0.533058
APBB2	0.532791
PFKFB3	0.531926
FBN1	0.531562
LRRC8C	0.530026
NCOR2	0.529341
VAV2	0.529099
SRRD	0.529009
NDST1	0.528965
ADAMTS6	0.527683
SDC1	0.527635
RUNX1	0.527189
KLF10	0.526531
GREM1	0.526451
TIMP3	0.524986
PIK3CD	0.524578
PPP1R13L	0.524262
TASOR2	0.52384
EML1	0.522548
SPECC1	0.522255
ZSWIM4	0.52209
TBC1D2B	0.521503
FERMT2	0.521323
NOLC1	0.521166
GALNT10	0.52104
FURIN	0.520859
BCL9L	0.518845
ARHGAP31	0.518215
UBA6	0.517967
LZTS1	0.51744
MAP3K4	0.5169
TPM4	0.514761
RALB	0.51457
MPRIP	0.514504
CEMIP2	0.514093
SMURF1	0.513641
DUSP16	0.513035
LRP12	0.512136
MYH9	0.511454
TNFRSF19	0.511392
MSN	0.511338
PLK3	0.511063
SMG6	0.510863
CEP170	0.509769
NOCT	0.509635
OTUD4	0.508795
COL1A1	0.508614
RCL1	0.50799
SMURF2	0.507595
DUSP1	0.507055
ACTN1	0.50657
MLXIP	0.506395
UACA	0.506005
MBOAT2	0.505993
TJP1	0.505124
ITPRIP	0.505082
CCDC144A	0.505019
CREB3L1	0.504551
CDR2L	0.504154
ACTBL2	0.503926
PGBD5	0.502577
COL27A1	0.50213
SRF	0.501835
MYOZ1	0.50153
FKBP14	0.500794
AZIN2	0.500327
NKILA	0.500246
PCDH1	0.500153
JARID2	0.499915
DSP-AS1	0.499733
KLF13	0.499608
FMNL3	0.499457
TSPAN12	0.499043
PDGFRB	0.498985
DSE	0.498841
INHBA	0.498728
COL5A1	0.498631
FOXC2	0.498515
PDGFB	0.498244
CDH11	0.498037
TMEM41B	0.498033
LINC02989	0.497944
TSPAN2	0.497939
AMIGO2	0.497846
HTR1D	0.497689
HECW2	0.497621
GAL	0.49754
LTBP2	0.497398
IL11	0.497031
COL6A3	0.496855
SERPINE1	0.496818
MICAL2	0.496669
JUNB	0.496589
ADAM19	0.496505
MIR31HG	0.496398
GDF6	0.496357
CSF1R	0.496255
NEDD9	0.49587
PLEKHG4B	0.495841
EDN1	0.495825
TGFBI	0.495803
CGB8	0.495684
DIXDC1	0.495596
MYO10	0.495536
HBEGF	0.495479
SLC46A3	0.495371
ALDH1L2	0.495226
SH3GL3	0.495218
LMCD1	0.495134
PODXL	0.495117
STRA6	0.495026
HHIP	0.494983
CHST11	0.494587
C3orf52	0.494281
PHLDB1	0.494261
LPAR5	0.49423
SLC19A2	0.49418
NUAK1	0.494091
JAG1	0.494035
BGN	0.494028
SNAI1	0.493866
SMAD7	0.493788
BHLHE40	0.493636
PTHLH	0.493562
SSC5D	0.493527
PKNOX2	0.493085
AMMECR1L	0.493032
SLC7A1	0.492927
PER2	0.492722
FN1	0.492558
DSP	0.492427
KCNH1	0.492247
MEOX1	0.492202
SLC35F2	0.492138
UNC5B	0.491955
CCM2L	0.491819
LRRC15	0.49162
MAFK	0.491219
PMEPA1	0.49116
SPSB1	0.491012
ODAPH	0.490955
MTHFD1L	0.490665
KIAA1549L	0.490281
TMEM88	0.490277
EGR2	0.490267
TNS1	0.490205
P2RY6	0.489993
AREL1	0.489944
ISLR2	0.489933
NRP2	0.489773
STK38L	0.489623
SEC24D	0.489574
OPCML	0.489444
DACT1	0.489259
CARMN	0.489199
SSR3	0.488938
OSBPL8	0.48847
MARCKSL1	0.488284
HMGXB3	0.487939
LIF	0.487637
SERPINA9	0.487555
CDH2	0.48755
HES1	0.487204
MYCT1	0.487051
VCAN	0.487039
ITGAV	0.486912
NOX4	0.486803
TGFB1	0.48657
HS1BP3-IT1	0.486555
SOX4	0.486433
NTM	0.4864
KCNG1	0.485921
THBS1	0.4859
PRKAB2	0.485752
NLK	0.485499
FHOD3	0.485465
BPGM	0.484959
SH2D2A	0.484804
HOMER1	0.484329
POU4F2	0.484039
PRG4	0.483843
MGP	0.483682
TULP4	0.483672
LIPG	0.483608
ARHGEF28	0.483553
SYN1	0.48332
MYOM3	0.482079
CSRNP1	0.482037
ATP13A3	0.48169
WNT7A	0.4814
ETV6	0.481371
PLEC	0.479362
TINAGL1	0.479142
LINC01629	0.479091
ULK1	0.478949
CTPS1	0.478562
FOXS1	0.478312
MTMR3	0.478285
SEC14L2	0.477321
TTPAL	0.477273
HCG18	0.476776
MFSD12	0.476695
ID3	0.47608
NHSL3	0.475644
TET3	0.473679
GOLT1B	0.473506
IGSF3	0.473489
MRAS	0.473319
PVR	0.473265
SLC7A6	0.473208
TBC1D16	0.472313
LINC00941	0.47122
ACSL3	0.4708
LIMS1	0.470378
KIRREL1	0.470301
PDLIM7	0.469415
LAMB1	0.469199
NTRK1	0.468931
CERK	0.468595
TENM2	0.467486
TARS1	0.467439
CDC42SE1	0.467311
RASA3	0.466878
PI16	0.46627
FAP	0.46624
TRAPPC10	0.466148
UBASH3B	0.465767
MYOSLID	0.465651
CCDC32	0.465146
MYOCD	0.464726
PDCD6IP-DT	0.464658
FSCN1	0.46459
SPDL1	0.464406
ANKRD11	0.463714
MAP3K4-AS1	0.463445
ARHGEF40	0.463129
SLFNL1-AS1	0.462221
DDX21	0.461791
PXDC1	0.460949
MDGA1	0.460849
UTP20	0.460523
QTRT2	0.460491
PTPRE	0.460318
C2orf27A	0.460033
DVL1	0.459679
XYLT1	0.459325
CCNB1IP1	0.459158
RAPGEF2	0.458733
BHLHE40-AS1	0.458599
WNT9A	0.458206
BLOC1S2	0.458025
PHACTR2	0.457508
EMB	0.457266
HOXB9	0.457198
ANO6	0.457113
CASC15	0.45707
SPHK1	0.456944
SAMD5	0.456884
SH3BP5L	0.456744
POMT2	0.456394
SKI	0.456017
FBLN5	0.455855
ITGA5	0.455686
MINAR1	0.455288
HRH1	0.455189
PANX1	0.454985
ZNF92	0.454597
CCR4	0.454388
POLR1G	0.454071
EPHB2	0.453295
SEPTIN6	0.453182
ETV3	0.452808
RAP1GAP2	0.45225
MAF	0.452047
TBX3	0.451887
WNT5B	0.451789
GNPNAT1	0.451751
CDKN2B	0.451473
RRP1B	0.451329
FOXP4	0.451131
NREP	0.450655
MYBBP1A	0.450086
DOCK2	0.449999
TCF3	0.44973
PALLD	0.449448
TAGLN2	0.449308
DYRK2	0.448926
DHX33	0.448798
SULF2	0.448609
CLN8	0.447994
PGM2L1	0.447869
RELT	0.447811
F2RL2	0.447735
MT1X	0.447359
DENND2B	0.447317
EDNRA	0.447236
DSG2	0.44677
AMZ1	0.445796
GNB4	0.445628
DBN1	0.445351
GPC6	0.445324
APCDD1L-DT	0.444782
FARP1	0.444491
LINC01239	0.444078
TTC3	0.444018
SAMD11	0.443855
ANGPTL2	0.443829
MIR17HG	0.443484
MSX1	0.443449
SLC22A3	0.443175
GFPT2	0.442989
TPM1	0.44294
ACTC1	0.44272
LRRC59	0.441239
ZPLD1	0.440889
ST20	0.44061
SH3PXD2A	0.440353
PPP1R14B-AS1	0.440275
ABL1	0.440256
MEX3B	0.440231
STARD13	0.440037
PCNX1	0.43967
SKIL	0.439645
KDM6B	0.43927
LCIIAR	0.439068
VEGFA	0.438881
CLDN4	0.438839
RXFP3	0.438807
SEL1L3	0.438016
MIR196A1	0.437724
SPACA6-AS1	0.437708
C5orf46	0.437013
PXDN	0.436978
SPTBN2	0.436977
TES	0.436871
FIRRE	0.436482
BNAT1	0.436187
ZC3HAV1	0.435924
KBTBD11	0.435783
TMEM185B	0.435579
CHST6	0.435504
EGFR	0.435186
MMP2	0.435027
ADTRP	0.434884
DLG5	0.434792
SLC4A2	0.434781
ACAP1	0.43474
IGSF9	0.434478
LRP1	0.434431
SS18	0.434299
KRT81	0.434235
ACTA2	0.433643
SIPA1L3	0.433523
ITPR2	0.43336
COL4A2	0.432615
PLXNA1	0.432533
STK24	0.432461
SLC7A5	0.432311
ICE1	0.432146
CCND1	0.431746
TRIO	0.431329
CCDC93	0.431279
KDM7A	0.431092
NKAIN1	0.430219
ZNF485	0.430209
POLM	0.430144
LTBP1	0.430076
NPAS4	0.430016
LINC01943	0.429479
SIM2	0.42944
NT5DC2	0.429004
GADD45B	0.428948
SHISAL1	0.428861
SUSD6	0.4283
DUSP7	0.42804
PXN	0.427766
IPO7	0.427646
RARA	0.427526
IFNE	0.427491
PYCR1	0.427425
DOCK6	0.427342
CCNJL	0.427215
HIVEP1	0.426852
JPH2	0.426804
ZBED4	0.42649
ST3GAL1	0.426274
GBGT1	0.426205
PIEZO1	0.426074
COL18A1	0.42602
YIPF5	0.425945
LINC03057	0.425915
SPOCK1	0.42572
BMP1	0.425647
RBMS1	0.425296
PSMD2	0.425258
ITGB1	0.425252
PPRC1	0.425052
AMER1	0.424981
KANK4	0.424876
MIAT	0.424773
F2RL1	0.424595
ANXA8	0.424212
SMOX	0.424122
WDR43	0.424118
ABAT	0.423951
HSP90AB1	0.423785
GPR75	0.423678
PARVB	0.423538
ENG	0.423316
LINC00862	0.423109
SLC26A2	0.422951
COL1A2	0.422877
RASGRP1	0.422823
CYTH1	0.422459
RNF121	0.422088
UBTD1	0.422065
NFYA	0.421831
SLC4A7	0.421813
MYO1D	0.42165
SUSD4	0.42155
LAPTM5	0.421089
KIAA1614-AS1	0.420989
ADGRA2	0.42098
FLNA	0.420812
PLXNA4	0.420496
TBX20	0.420471
CAMKK1	0.420141
SCIRT	0.420098
NUMBL	0.420066
ADAMTSL4-AS2	0.420043
THBS1-IT1	0.41976
DKC1	0.41954
S1PR3	0.419403
LINC00327	0.419394
EIF4G1	0.419036
ZFHX3	0.418777
LITATS1	0.418598
SH3KBP1	0.418326
LINC01415	0.418273
COL15A1	0.417919
RANBP3L	0.417391
ABCE1	0.417174
SEC23A	0.417148
TBILA	0.416996
ACKR3	0.416931
CXXC5	0.416864
JAM2	0.416689
MLPH	0.416675
NGF	0.416628
KCNE4	0.416411
RNF150	0.416071
SELENOI	0.415905
MTHFD2	0.41586
DIMT1	0.415727
LRP4	0.415414
KRT7	0.415358
PHOSPHO1	0.415316
PTPN21	0.415239
ACLY	0.415188
CLIC3	0.415162
ABCD1	0.415058
SRPX2	0.415029
FOSB	0.415009
MYORG	0.414967
JMJD7	0.414901
IL1RAP	0.414668
PLAU	0.414284
CHSY3	0.41393
SLC41A2	0.413799
CAMSAP2	0.413716
DND1	0.413687
ADAMTS2	0.413351
TRIB1	0.41334
ZC3H12A	0.413273
SNED1	0.41324
PDCD11	0.412832
INAVA	0.41281
ENTPD7	0.412623
ROS1	0.412482
MPP3	0.412297
POLR3D	0.412127
LPCAT2	0.412021
COLGALT1	0.412012
HEPACAM	0.41099
CHN1	0.410661
HR	0.410258
HYAL3	0.409738
APCDD1L	0.409685
HIC1	0.409566
MEX3A	0.409472
LTBP4	0.409411
GASAL1	0.409102
NOTCH3	0.409012
QRICH2	0.409005
PLXNA2	0.409005
PIK3IP1	0.408762
MTAP	0.408589
NUAK2	0.408581
NR2F1-AS1	0.408539
PODNL1	0.408018
SLC6A8	0.407653
FAM91A1	0.407633
PNPT1	0.407479
KIRREL3	0.40735
DLGAP4	0.407291
FBXO32	0.407219
TTLL9	0.407186
PUM3	0.407115
SLC39A10	0.407096
DHX37	0.406804
MYL9	0.406608
TP53I3	0.406473
PDIA5	0.406341
L1TD1	0.406253
SPATA13	0.406193
LINC01583	0.405785
EIF3J	0.405712
RABEPK	0.405562
ZNF469	0.40532
SH3RF1	0.405294
SLC16A1	0.405181
ARCN1	0.405084
CDS1	0.404833
UCK2	0.404728
KCTD15	0.404531
LINC02544	0.404429
PPP1R14B	0.404201
LINC00205	0.403826
GNL3	0.403724
RAMP1	0.403417
PLEKHA8	0.403413
EFNB2	0.403299
SRC	0.40323
TNFAIP8L3	0.403065
NES	0.40306
ADAMTS7	0.402615
CCDC3	0.402536
MIR193BHG	0.402457
S1PR5	0.402343
PAWR	0.402293
MLLT11	0.402022
TNFSF15	0.401982
IGFBP3	0.401846
CCDC74B	0.401661
ARMC9	0.401631
ZFAND5	0.401623
PLXND1	0.401548
MALT1	0.401416
CCDC74A	0.401169
KDELR3	0.401025
YLPM1	0.40096
FSTL3	0.400894
MAK16	0.400408
TSKU	0.4003
SPINT1	0.40015
GOLIM4	0.399571
KCNK6	0.399473
IL13RA1	0.399392
ARFGAP1	0.399382
CACHD1	0.399281
CALHM5	0.399205
GPR68	0.398562
LNCTSI	0.398043
MIR22HG	0.397574
ACHE	0.397527
NKX3-1	0.397152
LFNG	0.397044
SLC24A3	0.397024
C3orf80	0.397022
GFOD1	0.396948
IGLON5	0.396697
PTGS2	0.396635
ABCB8	0.396313
FAM43A	0.396206
CACNA1C	0.396141
LUZP1	0.396056
CDC42BPB	0.395977
ADAMTS5	0.395968
ENC1	0.395678
CTIF	0.395674
WDR4	0.39565
ETV4	0.395589
MICALL2	0.39542
IGFBP7	0.395388
TBX2	0.395089
SLC29A1	0.394953
SERTAD1	0.394504
ITGB1-DT	0.3943
TNFRSF12A	0.394282
KRT79	0.394018
MARCHF4	0.393925
TMEM51	0.393801
RFLNB	0.39363
CLDN14	0.39362
LRIG3	0.39348
PNO1	0.393472
OLFM2	0.393433
MAGI3	0.393382
TRIM9	0.39318
GOSR2	0.393051
ACTG1	0.392524
CDK5R1	0.392362
FKBP1A	0.392132
TMEM39A	0.392084
TEK	0.391926
KCNJ14	0.391865
RNF215	0.391727
NAV1	0.391552
FBLIM1	0.39135
MIR23AHG	0.391251
PIK3IP1-DT	0.391246
SCG5	0.391132
SLC38A5	0.391049
MYO9B	0.391022
ERFE	0.391002
ZNF468	0.390998
UGDH	0.390905
GPR135	0.390794
ST6GAL1	0.390527
RPL17	0.390482
CYP27C1	0.390277
KRT3	0.389855
COL11A1	0.38973
ANKLE2	0.389441
GRAP	0.389367
PRRC1	0.389311
CRLF1	0.38924
GSTO2	0.3889
CDYL2	0.388791
ATP6V0A2	0.388547
S1PR2	0.388242
VOPP1	0.388211
DAAM2	0.387689
ARK2N	0.387622
SEMA7A	0.387437
CEP170B	0.386882
LIMK1	0.386861
EPHB3	0.386859
TRAC	0.386764
GPAM	0.386743
SIK1	0.38663
NRAS	0.386569
RGS3	0.386338
TRAF1	0.386244
NXPH4	0.386189
RRP12	0.386139
PCGF3	0.386068
PORCN	0.386018
EVC2	0.38597
FUT8	0.385934
CDK14	0.385828
CHROMR	0.385726
RGPD8	0.385721
RUSC2	0.385535
UBE2F	0.385521
H6PD	0.38529
DCAF13	0.385123
SOWAHC	0.384911
SMC5	0.384647
FNBP1L	0.384635
PTPDC1	0.384564
TRPC3	0.384533
TIMP1	0.384405
NEGR1	0.384328
TCIM	0.384291
FHL3	0.384252
TMEM145	0.384173
ZBTB40-IT1	0.383622
ZFP92	0.383399
NINL	0.383362
YKT6	0.383332
COL25A1	0.383332
MRC2	0.383261
MRPS25	0.383053
FLNB	0.382816
ROBO1	0.38273
DOCK10	0.382646
ITPRIPL2	0.382638
GOLGA3	0.382353
NCK2	0.381972
ACTG2	0.381827
IL32	0.381752
RRP1	0.381505
CLPTM1L	0.3808
ACOX3	0.380786
MAP1S	0.380722
MACO1	0.380713
POSTN	0.380248
CLSTN2	0.380068
SLC39A13-AS1	0.37991
ACTB	0.379898
HTRA1	0.379679
SNORD83A	0.379676
PGBD1	0.379603
LGR6	0.379374
SPEN	0.379071
CAMK1D	0.378978
LGMN	0.37884
PTK7	0.378665
JMJD1C	0.378648
GPR157	0.378542
CHRNA9	0.378179
PRR4	0.377948
NECTIN3-AS1	0.377825
OCIAD2	0.377716
AEBP1	0.377644
MAGED1	0.37756
ZNF749	0.377523
GCLM	0.377361
SOCAR	0.377256
SPOCD1	0.376838
NT5C1A	0.376586
P3H4	0.37632
TAF1D	0.37613
CD40	0.376069
IL4R	0.375947
BBOF1	0.375861
LYL1	0.375588
HAS2	0.375433
GADD45G	0.374944
LINC01711	0.374837
SSR1	0.374302
TCOF1	0.374299
EPIC1	0.374248
ALDH1B1	0.374179
MYBL2	0.374138
OASL	0.37407
ZBED1	0.374027
PSME4	0.374023
PRR5	0.373988
FCRLA	0.373977
FAM186B	0.373886
PALD1	0.373618
LCP1	0.373374
SHROOM2	0.37332
ARID1B	0.373263
ANKRD50	0.373185
TNFRSF21	0.373026
MAP3K2	0.372809
DNM1L	0.372669
ESAM	0.372645
PMAIP1	0.372595
SIRPA	0.372531
FNDC3A	0.372422
CCNJ	0.372368
KIAA0930	0.371916
RNF19B	0.371806
N4BP2	0.371397
RUNX3	0.371352
HTRA4	0.371351
IFNGR2	0.371139
RARA-AS1	0.371098
TTL	0.371086
SLC12A4	0.370866
TAGLN	0.370529
LINC02728	0.370318
DNAJC24	0.370141
FXYD6	0.370095
PPFIA1	0.370035
ITGA2	0.370024
LINC02086	0.36995
PITX3	0.369713
WDR41	0.369534
KIF21A	0.369524
NCBP3	0.369458
HES4	0.369448
ZFP69B	0.36934
VDR	0.368912
PMM2	0.368649
SELENOM	0.36861
PTK2	0.368534
SPTLC2	0.36837
FKBP1C	0.36809
IL18BP	0.368062
PTPRF	0.36784
MMP7	0.367753
SCN7A	0.367591
ITGA1	0.367465
DUXAP8	0.36744
WDR3	0.367406
NMD3	0.367253
ANKRD52	0.367091
SLIT3	0.367043
NRXN3	0.366451
ZNF587	0.366261
NHERF2	0.366128
EPOP	0.365861
PCDHB12	0.365845
SPATS2L	0.365764
PRR5L	0.365348
EFHD1	0.36532
ADAMTS4	0.364981
ZNRF3	0.364946
MIR34AHG	0.36455
AADAT	0.364501
SLC25A25-AS1	0.364451
LINC02968	0.364381
KRT86	0.363993
CCL5	0.363827
CDK6	0.36367
KLC1	0.363515
KRT8	0.363418
HELZ2	0.363315
CARD11	0.363171
CHD1	0.362966
FHIP2A	0.36244
BVES	0.362438
KREMEN2	0.362422
PAK3	0.36226
GRB10	0.362155
PCED1B	0.362154
ZNF195	0.362049
LINC01969	0.361733
INPP4B	0.361699
TBC1D19	0.361687
XXYLT1	0.361474
FAM98A	0.361335
PYGM	0.361289
DNAJC18	0.360956
KLHL25	0.360651
UGT3A2	0.360638
HAPLN3	0.360605
DCAF4	0.360468
FAM177A1	0.360412
IARS1	0.360267
CLN6	0.360245
GLI1	0.360222
GPR137B	0.360198
ZNF335	0.359891
GTF2H2C	0.359768
RPS6KC1	0.359694
ISG20L2	0.359321
GAN	0.359217
LRRC32	0.35904
BLM	0.358982
KCNMB1	0.358592
SERPINE2	0.358525
COL4A1	0.358353
FSD1L	0.358068
TNKS1BP1	0.358009
FAM120A	0.35798
PAM16	0.357885
UTP25	0.357869
FOXO1	0.357833
STARD10	0.357802
FBLN2	0.357761
KTN1-AS1	0.357446
TCF7	0.357326
UTP15	0.357288
HPS4	0.35674
CXCL11	0.356689
DNPH1	0.356652
PWWP2A	0.355742
NAT8L	0.355393
SLC25A43	0.355318
C13orf46	0.35525
USP46	0.355239
TMEM268	0.354955
TUT7	0.354894
LDLRAD4	0.354878
EIF4A1	0.354843
ZNF597	0.354734
LINC00926	0.354706
SHANK3	0.354623
SACS	0.354574
GOPC	0.35456
CMSS1	0.354408
GNL3L	0.354347
RSKR	0.354254
METTL1	0.354199
TDG	0.354191
MEG3	0.354127
MYO7B	0.354077
CNTN1	0.354009
LINC00623	0.353999
KDM5B	0.353902
GJA1	0.353508
RGS7	0.353494
SGTB	0.353485
ADAMTS10	0.35337
SNHG4	0.353201
ERFL	0.352969
UCN2	0.352725
PRDM15	0.352525
EFNA1	0.352126
TOR3A	0.351924
EGF	0.351692
TRAF5	0.351551
ARHGAP39	0.351234
SWINGN	0.351176
RHBDD3	0.351092
MAPK9	0.350972
WWC2	0.350847
NPR3	0.350828
ASIC3	0.350795
CXCL10	0.350794
SORCS2	0.350782
APOL1	0.350509
VGLL3	0.350207
MPHOSPH10	0.350185
FAM20B	0.350146
LRFN4	0.350003
EML3	0.349885
KCTD11	0.349862
NKD1	0.349848
EVL	0.349534
HIVEP2	0.349522
SMPD3	0.348941
FASTKD1	0.348888
LIMK2	0.348866
OAS1	0.348642
SYT1	0.348638
LETM1	0.34861
TTBK1	0.348566
ARFGAP3	0.348534
TEAD2	0.348212
ZNF488	0.348098
KY	0.348072
ALOX5AP	0.347703
RHOB	0.347437
ME1	0.347346
DCBLD1	0.34726
MX2	0.346796
CISH	0.346778
LINC01679	0.346745
ASTN2	0.346664
SSTR2	0.34647
DNM1	0.346465
USP46-DT	0.346336
SAMD1	0.346222
LPL	0.34586
DZIP1L	0.345633
SLC49A3	0.345294
JADE3	0.345247
AKAP12	0.344902
LRRC73	0.344876
LINC02204	0.344717
ST6GALNAC5	0.34427
FKBP10	0.34425
FOXO3B	0.343956
SLC20A2	0.343923
KIAA1549	0.343889
CD69	0.343856
TTC9	0.343842
MED12L	0.34361
ANKRD1	0.343272
N4BP3	0.343034
ZEB1	0.342901
PRELID3A	0.342716
FNDC5	0.342636
SNHG15	0.342586
LINC00607	0.342363
DMD	0.342228
ID1	0.342112
URB1	0.3421
VSTM1	0.341849
NAA25	0.341833
FGD4	0.341778
MIR4435-2HG	0.341681
KLC4	0.341182
RCN3	0.341144
FAM83G	0.340866
HIP1R	0.340799
CNPY2	0.340641
OAS2	0.340212
KDM1A	0.340093
CHRNA5	0.339982
LINC02701	0.339721
ANO7	0.339627
TSPAN13	0.339468
PLA2R1	0.339306
ZNF821	0.33918
EVI5	0.339072
PANK3	0.339038
FUT4	0.338959
ADO	0.338652
P3H1	0.338547
PRKAR2A	0.338543
CEP290	0.338391
CCDC78	0.338187
DQX1	0.338144
ITGA4	0.337985
CCN2	0.337753
TARS1-DT	0.337717
UNC13A	0.337165
KIF5A	0.337108
SMG1	0.336856
ZNF592	0.336668
ENTREP2	0.336478
GHRLOS	0.336248
CDK6-AS1	0.336069
IFI44L	0.336001
USP45	0.335823
GPR180	0.335744
SRM	0.335624
CDK5R2	0.335346
LINC00511	0.335316
ARHGEF10	0.334941
ANKIB1	0.33484
MCL1	0.3345
SLC30A7	0.33448
TARS3	0.334351
KIF26B	0.33419
LINC01705	0.334005
EIF2S1	0.333912
FGF18	0.333668
SLC16A1-AS1	0.333593
ARF4	0.33353
PEDS1	0.33351
ESM1	0.333389
TWNK	0.333344
MEGF6	0.333322
MATN3	0.333304
HELB	0.333227
EFR3A	0.333089
UCA1	0.332977
DENND2C	0.332922
ZDHHC17	0.332906
FAM117B	0.332665
BCAS4	0.332066
SNAPC4	0.331553
ROBO4	0.33138
TENM3-AS1	0.331354
MX1	0.331118
TSPAN15	0.331028
SRPX	0.330755
LIMS2	0.330578
ERVK3-1	0.330546
PPARD	0.330467
SIPA1L1	0.330348
PABPC4L	0.330172
SEC24A	0.32989
ARHGAP32	0.329686
GOLGA2	0.32955
DGKI	0.32944
SNHG1	0.329362
MVB12B	0.329277
RABGGTB	0.329192
SNHG17	0.329188
NPPB	0.329151
BAALC-AS1	0.328885
LSM11	0.328846
LINC00452	0.328437
UNC5C	0.328276
VARS1	0.328203
SLC1A3	0.327956
RHBDL2	0.327927
MROH6	0.327877
ADA	0.327778
HAS2-AS1	0.327595
PTPRK	0.327486
TAF4B	0.327445
TCERG1	0.327289
ZC3H8	0.326961
LINC01775	0.326891
SIMC1	0.326723
PLEKHA1	0.326602
HMGB1	0.32607
PPAN	0.325994
GATA6	0.325913
PRICKLE2	0.325883
GFUS	0.325807
CUL7	0.325769
ZNFX1	0.325721
EBLN2	0.325354
IDS	0.325063
ACSL4	0.324662
ATAD3B	0.32463
OGFOD1	0.324609
RN7SL608P	0.324444
CCDC86	0.32425
EFR3B	0.324218
SLAMF8	0.324208
RN7SL834P	0.324159
HYOU1	0.323815
PDGFRA	0.323784
ADSL	0.32364
DDX31	0.323526
MIR181A2HG	0.323333
ABCA4	0.323291
CHSY1	0.323156
MIR4635	0.323143
LINC00641	0.323012
SNAP23	0.322987
LHX6	0.322908
UBE2QL1	0.322907
CHRM4	0.322884
PWP2	0.322526
LARGE1	0.322457
ZNF783	0.322455
TAP2	0.322447
SLC27A4	0.322445
SLC45A3	0.322418
SDCCAG8	0.322315
NOP16	0.322093
GK5	0.322013
ARMCX5	0.321962
TMEM51-AS1	0.321893
GPR63	0.321843
DHRS2	0.321478
CCDC144NL-AS1	0.320353
TMEM92-AS1	0.320349
LOX	0.320096
EPHB1	0.319978
DIP2B	0.319843
CDK17	0.319693
GRIN2D	0.319631
TWIST2	0.319631
ATP7B	0.319404
CD93	0.319246
CGB7	0.319216
SMIM13	0.319209
EPPK1	0.31915
FKBP11	0.31891
DNAL1	0.318756
LRRFIP1	0.318729
PTPN14	0.318708
DENR	0.318562
GPATCH4	0.31827
ZNF827	0.31822
KLHL26	0.318189
C3orf20	0.318067
SHROOM4	0.317894
ZMIZ1	0.317567
MMP24	0.317541
CHST3	0.317046
DNAJC2	0.317007
HSPB8	0.316866
ZFAS1	0.316733
RSPRY1	0.316432
UBP1	0.315905
GALNT16	0.315878
ABCA1	0.315541
PACSIN3	0.315485
MGAT4C	0.315374
HOXD10	0.315342
CCDC138	0.315334
PLSCR3	0.315311
PUS1	0.314545
IRF7	0.314545
RNF44	0.31426
BTN2A2	0.314082
CKAP4	0.314077
PITPNM2	0.313969
EMICERI	0.313927
EHD4	0.313812
OAS3	0.313812
LINC01719	0.313753
UTP14A	0.313569
ZNF621	0.31323
LCP2	0.313033
SORBS2	0.312876
SNORA71B	0.31273
GATM	0.312582
ZNF146	0.312422
PPAT	0.312311
PPP1R3B	0.31211
IBTK	0.311763
RASA4B	0.31174
MAP3K2-DT	0.311734
TIMM23B	0.311385
NEPRO-AS1	0.311371
ZNF41	0.310835
PLCB4	0.31083
ITGA11	0.310657
SLC2A13	0.310628
MMP25	0.309877
FLT1	0.309785
HPCAL4	0.30976
PCGF2	0.309599
CNKSR1	0.309501
PINLYP	0.309463
MED13	0.309317
MSANTD3	0.309089
PDZK1	0.309025
ACBD3	0.30849
LINC01138	0.308409
GTF3C4	0.308272
HTD2	0.308248
LINC01828	0.30818
BEND3	0.30815
PDGFA	0.308012
MFAP3L	0.307938
TRPM2	0.307898
RIOX2	0.307881
EIF5A	0.307764
USP38	0.307681
DOK3	0.307507
NPTN-IT1	0.307357
AIMP2	0.307342
S100A11	0.307204
POU3F2	0.307123
ANXA8L1	0.307035
CMTM3	0.306833
BMP6	0.306506
MIR100HG	0.306418
NMNAT2	0.306301
LRP8	0.306269
BICD2	0.306265
LMAN1	0.306202
AP5B1	0.3062
TCF7L1	0.305974
AGPS	0.305897
CD274	0.305839
MSC	0.305742
DCUN1D5	0.305712
RIPK4	0.305701
ALMS1-IT1	0.305345
IL23A	0.305176
HCN4	0.305128
SEC61A1	0.304669
GAR1	0.304329
PRSS23	0.304311
NCF2	0.30419
CALB2	0.304162
KCNN3	0.30389
FAR1	0.303623
AKIP1	0.303363
FRMD3	0.303236
C17orf49	0.303154
ADAMTSL2	0.303149
SLC6A6	0.303129
MAK	0.302671
DPH2	0.302548
BMPR2	0.302427
ITGB3	0.302211
CAPRIN2	0.302045
LINC00598	0.30163
HAPSTR1	0.301612
CORO6	0.301608
IFRD1	0.301408
DNLZ	0.301406
ASNS	0.301355
VPS9D1-AS1	0.301262
GXYLT2	0.30124
SMAD1	0.301104
AOC2	0.300654
IPO5	0.300632
PTGER2	0.300598
GLI2	0.300537
GRK4	0.300472
GLIPR1-AS1	0.300448
AGO3	0.300427
TRIM62	0.300419
VPS54	0.300416
AOC3	0.300302
ZNF805	0.300102
LARGE2	0.299958
NDUFAF4	0.299898
INPPL1	0.299853
SH2B3	0.299808
RHOJ	0.299703
KRAS	0.299558
HSF2BP	0.299378
MRTO4	0.298976
MEG9	0.298869
GBP1	0.298848
HMGCR	0.298827
RIOK1	0.298497
CNN1	0.297958
ZNF202	0.297955
PLEK2	0.297913
UHRF2	0.297895
YAE1	0.297576
ZSCAN2	0.297562
RPS17	0.297535
AGO2	0.297516
NARF-AS2	0.297283
SCN9A	0.296835
TOMM5	0.296773
TXNDC5	0.296529
CTHRC1	0.296372
BMPR1B	0.296131
ODF2	0.296127
FUT8-AS1	0.295688
TRAF3	0.295666
CEACAM19	0.295567
LARP1	0.295517
MIR3176	0.295449
CDYL	0.295244
NOL4L	0.295151
SIX2	0.295002
ALPK2	0.29481
GATAD2A	0.294765
NSUN2	0.294746
ACACA	0.294744
ATP2A3	0.294392
MAGED4	0.294333
HEYL	0.294259
GPR143	0.294178
NID1	0.29415
XRCC2	0.293981
KCNE5	0.293935
PDXK	0.293815
ZNF286A	0.293757
LINC01561	0.293594
UVSSA	0.293514
SH3RF3	0.293446
ZBTB24	0.293327
SPANXN3	0.293192
ALMS1	0.292879
SLC35C1	0.292743
NOTCH4	0.292715
SSH1	0.292431
ZNF391	0.292413
AGPAT4	0.292232
IFI44	0.291782
RAPGEFL1	0.291772
FARP2	0.291654
CHST10	0.291577
SEPTIN11	0.291325
GAREM2	0.291229
FGF1	0.291018
NPM3	0.290764
SDC2	0.290547
HS3ST3A1	0.290483
ZFP69	0.290423
RFPL3S	0.290392
MCM10	0.290212
TIGAR	0.29015
CDK3	0.290019
BDP1	0.289965
IL15	0.289846
ZC3HAV1L	0.289824
NUTM2B-AS1	0.2898
NOPCHAP1	0.289724
PKD1	0.28965
FBXO16	0.28943
USP18	0.289429
KLF16	0.289105
CRMP1	0.28902
FXN	0.28901
DVL3	0.288716
YRDC	0.288604
TENM3	0.288598
MRTFA	0.288564
NLRP1	0.288411
FTSJ1	0.288395
AHCTF1	0.288247
NFATC2	0.288143
STARD3	0.287873
PRDM16	0.28779
SMTN	0.287726
P4HA3	0.287648
ATP6V0C	0.287594
L3HYPDH	0.287546
CARMIL2	0.287416
ALPK3	0.287028
GTF2E1	0.286944
CEP83	0.286605
ITCH	0.286481
LHB	0.28645
EBLN3P	0.286309
FAT1	0.286308
LINC01572	0.286092
GPC2	0.285805
NR3C1	0.285777
GBP5	0.285667
PRKCZ-AS1	0.285508
SLC35E1	0.285454
YWHAG	0.285311
MARCKS	0.285308
FBRSL1	0.28505
RRP9	0.284935
DMTF1	0.284892
CHD5	0.28444
TSHZ3	0.284394
FOXK1	0.284204
SLC25A24	0.284198
HMCN1	0.284066
ZNF853	0.283807
PIK3AP1	0.283727
TUFT1	0.283567
TAP1	0.283503
IRAK1	0.283465
ZFP28	0.28344
KCNH1-IT1	0.283253
LINC01524	0.283129
PUS7	0.283093
BAIAP2L1	0.283036
ZNF426	0.282957
SNORA12	0.282747
NME2	0.282611
ARHGEF17	0.282578
WNT7B	0.282414
NVL	0.282411
NOVA2	0.282374
PFAS	0.282143
POLR1A	0.281855
ZFP36L1	0.281589
HSPA13	0.281582
PLEKHG3	0.281475
TMED3	0.281345
BZW2	0.281178
LTO1	0.281177
ZNF121	0.281124
RNASEH2B-AS1	0.28104
DAB2IP	0.28099
PDGFC	0.280911
HYDIN	0.280766
FADS3	0.280344
HERC6	0.280195
KRBA1	0.28
LRP3	0.279583
ST7-OT4	0.279581
PGM3	0.27956
B3GALNT2	0.279155
OTULINL	0.279144
ZNF264	0.279139
HOXD9	0.278921
TIMM23B-AGAP6	0.278885
SOX6	0.278698
HOMER2	0.278684
RIC8A	0.278195
SSUH2	0.278126
OSTC	0.278031
DNM3OS	0.278019
SYT7	0.277705
PURB	0.277658
DKK3	0.277613
IMPDH2	0.277458
ODC1	0.277318
SHROOM3	0.277074
ARL5A	0.276856
CACNA2D1	0.27676
PRKCI	0.276641
PLCB3	0.276348
RPP40	0.276296
TSC22D3	0.276165
LATS1	0.27603
ANGPTL4	0.276005
RNF217	0.275915
LRP6	0.275687
WDR91	0.275287
KLC3	0.275189
SRXN1	0.275007
SYDE2	0.274871
HEATR1	0.274646
KCNQ1OT1	0.274589
CAD	0.274582
CRLS1	0.274237
BOP1	0.273927
ARPC1B	0.273863
GLS	0.273501
TMEM201	0.273365
GOLGA5	0.273353
AGAP9	0.273172
KIFAP3	0.273007
ZNF765	0.272925
HOXD11	0.272885
ZNF587B	0.272788
RPP14	0.272347
MEX3D	0.272106
VASH2	0.272093
SOS1-IT1	0.27208
NLN	0.272029
C15orf48	0.271939
MMP17	0.271781
SMAD5	0.271764
FCER1G	0.271758
FAM118A	0.271736
SNX25	0.271557
FAT3	0.271403
SCD	0.271357
LAMC1	0.271219
ODF2L	0.271088
LEMD3	0.270803
TEAD1	0.270754
ZNF295-AS1	0.270643
PAICS	0.270635
E2F3	0.270608
DYSF	0.270528
FIBIN	0.270495
HIVEP3	0.270228
RANBP2	0.270217
ZBTB39	0.269905
SSBP3	0.269295
HAGLR	0.269222
PTDSS1	0.269111
SLC9A1	0.269103
U2SURP	0.268995
SNHG3	0.268961
RN7SL689P	0.268667
AMOTL2	0.268553
XPOT	0.268424
APAF1	0.2684
PLGLB2	0.268339
HS3ST3B1	0.2683
SCARF1	0.268025
CSNK2A3	0.26788
MAGED2	0.267563
STK17B	0.267527
SLC22A17	0.267136
SEC31A	0.267074
CD226	0.2669
AFG2B	0.266739
PVT1	0.266717
MIR1244-2	0.266713
MSS51	0.266568
PCDHGB3	0.266279
RSU1	0.266269
TCF12	0.265731
NR2C2	0.265493
TMEM181	0.265238
ZCCHC7	0.265194
FOXJ3	0.265105
PRDX1	0.265029
OGFRP1	0.264713
PIWIL4	0.264512
XPO4	0.264434
POP1	0.264235
ATXN1	0.263725
ARMC2	0.263651
GNG5	0.263617
SNHG18	0.263549
RRS1	0.263114
STING1	0.263097
MOB3B	0.262398
GLIPR2	0.262314
CD2AP	0.262004
GLIS2	0.261747
SNHG16	0.261275
TVP23C	0.261229
FBXW10B	0.260889
CYS1	0.26085
F2R	0.260849
XIAP	0.260833
SENP3-EIF4A1	0.260702
SIAH3	0.260465
GBP4	0.260272
RAB5IF	0.260237
C3orf70	0.260203
RNF152	0.259748
COMTD1	0.259561
SNORA33	0.259484
DRP2	0.259418
METTL16	0.259376
SRPRB	0.25928
PECAM1	0.259187
XAF1	0.25913
AFF4	0.259123
LRRC8A	0.25907
P2RY11	0.259014
INE1	0.258886
CCNT1	0.25875
FGFR4	0.258684
HECW2-AS1	0.258626
NSUN4	0.25847
NOP56	0.258464
NKRF	0.258436
IRF9	0.258194
CDC42EP1	0.258093
FCF1	0.257773
DNAH10	0.257688
TMEM263	0.257585
NFKB1	0.257247
PLEKHN1	0.257106
LEF1	0.257079
ADAMTSL3	0.257026
SNORA80E	0.256941
PEAK1	0.256882
NUP153	0.256611
ZMYM2	0.256499
ANTXR2	0.2564
SINHCAF	0.256352
RYBP	0.256328
TATDN2	0.256315
TAS2R19	0.25628
ORAI2	0.256229
FLVCR1	0.256028
NPC2	0.255896
HLCS-AS1	0.25572
PEA15	0.255417
B4GALT2	0.255319
FERMT1	0.255284
C4BPB	0.255284
LINC00460	0.255101
DGKD	0.255046
HECTD2	0.255003
HSPD1	0.254498
PRX	0.25448
TRIP13	0.254401
GPER1	0.25423
RRBP1	0.254169
MRPL37	0.253999
SNORD123	0.253863
STAT1	0.253608
SNORA14B	0.253322
ASGR1	0.253197
OTUD6B	0.253076
ZFTA	0.252752
DAAM1	0.252526
SENP6	0.252409
CGAS	0.25238
LINC00662	0.252022
DNAJB11	0.252008
WDPCP	0.251972
SREBF2-AS1	0.251681
MYLK2	0.251676
BTBD19	0.251442
KCTD16	0.251431
BCAT1	0.251019
KLF7-IT1	0.250707
CD24	0.250586
PPARGC1B	0.250094
CDK8	0.250064
C1orf198	0.250043
PRDM1	0.249996
ITGB6	0.249995
PNMA1	0.249703
CCL3L3	0.24967
HOOK3	0.249531
FOXP1-IT1	0.24947
FIBCD1	0.249249
PARP12	0.249174
HK2-DT	0.248998
GFI1	0.248985
ANKRD13B	0.248827
POFUT1	0.248251
ARID3A	0.248023
NPHP4	0.248022
CHRNA3	0.247947
TMEM100	0.247946
IGF1R	0.247888
HSPA12A	0.247595
CDH6	0.247544
CYB5D1	0.247386
ACTR3B	0.247363
NADK2	0.247074
SLC17A9	0.247061
USP43	0.247043
KDELR2	0.246821
SPTB	0.246784
JPT1	0.246742
EIF4G2	0.246717
HOXB8	0.246711
XBP1	0.246626
COL5A3	0.246445
ZNF708	0.246409
PDSS1	0.246277
ASPHD2	0.246066
DLC1	0.245945
AK4	0.245804
NIFK	0.245784
PSMA6	0.245687
NOL6	0.24565
MEX3C	0.245608
NCL	0.245369
PLPP4	0.245234
CEP295NL	0.245176
NEIL2	0.24509
MN1	0.244902
PRRX1	0.244833
VMP1	0.244821
SUSD5	0.244705
TBC1D8B	0.244231
SMARCC1	0.244131
MFAP4	0.244021
RCC2	0.244004
KCNC4	0.243994
RBAK	0.243988
RFT1	0.243926
ARHGAP10	0.243833
TRIM14	0.243771
UBA6-DT	0.243707
TMEM237	0.243626
SCAF11	0.243383
TRPM8	0.242978
NAA80	0.242957
CAMSAP1	0.242675
ZNF283	0.242468
DDIAS	0.242436
PDCD6	0.242421
NLE1	0.242252
IFT56	0.242132
ADAMTS16	0.24198
TLR5	0.241846
LINC03113	0.241747
ZNF362	0.241549
NGRN	0.241541
GEMIN5	0.24151
ZNF26	0.241379
URB2	0.240984
RBM3	0.240211
MEG8	0.240111
TAS2R13	0.240052
CBL	0.240008
SRCAP	0.239728
BRIP1	0.239693
ACTR3	0.239633
CSNK1A1	0.239577
PPM1H	0.239563
SERINC5	0.239434
FRMD6	0.23938
ACSL1	0.239326
SENP3	0.239179
USP42	0.239133
COPA	0.238842
USP47	0.238788
GARS1	0.238729
SNHG5	0.238694
CYP51A1	0.238681
KPRP	0.238558
WNT5A	0.238446
DDX10	0.238386
NME1	0.238088
POLR3A	0.238051
PALM	0.23788
PPP2R3A	0.237498
GEN1	0.237411
RHBDF2	0.237385
PHETA1	0.237337
ZNF223	0.237279
CLASP2	0.237227
JMJD6	0.237037
TCF4	0.236813
C16orf87	0.236641
CNN3	0.236202
RAB39B	0.235991
RXYLT1	0.235808
BMAL1	0.235736
HNRNPAB	0.235702
EMILIN2	0.235511
MEIS1	0.235181
CENPO	0.235181
RC3H2	0.235157
EIF1AX	0.235002
LINC00640	0.234821
ATP7A	0.234572
TMEM151B	0.234504
NDUFV2	0.234393
ZNF35	0.234359
TRNT1	0.234344
EMILIN1	0.234289
FASN	0.234197
SIX3	0.23413
SCLY	0.234022
NUS1	0.233977
TANC2	0.233756
KIF3A	0.233582
CLTCL1	0.233457
ABHD2	0.233254
LAG3	0.233237
CDHR1	0.233135
VEPH1	0.233105
GSDMB	0.232861
GMPPB	0.232801
BMS1	0.232725
CRIP2	0.232552
TRMT9B	0.23243
CERCAM	0.232351
KCNJ6	0.232107
TLNRD1	0.231934
STARD4	0.231786
FAM13A-AS1	0.231608
GORAB	0.231585
PSMA2	0.23144
POLD4	0.231337
ABTB3	0.230526
PHEX	0.230485
P4HA1	0.230446
DUSP3	0.229726
PREP	0.229557
SNAI2	0.229555
CDKL5	0.229483
GCLC	0.229455
ARID5A	0.229429
RALA	0.229306
UAP1	0.229287
GRWD1	0.229171
TMEFF1	0.229109
GPR37L1	0.228952
ZNF668	0.228726
PRMT3	0.228678
IER5L	0.228623
TVP23B	0.228565
NFXL1	0.228138
ARAP3	0.228109
UFM1	0.227972
S100A14	0.227853
PCDH9	0.227768
VWA7	0.227755
IPO4	0.227707
SERTAD4	0.227578
TUBA1A	0.227572
ZNF365	0.227517
CARNMT1	0.227451
IFIH1	0.227335
YIF1A	0.227297
MDFI	0.227132
PAK1IP1	0.22709
NKX2-2	0.226958
PRKAG1	0.226869
TMCC1	0.226686
PFKFB4	0.22649
TUBB3	0.226276
PKNOX1	0.226259
ZSWIM6	0.225944
ZNF28	0.225713
TBCCD1	0.225503
RGPD5	0.225364
ARHGEF4-AS1	0.225333
KRT18	0.225265
RPS6KA2-IT1	0.225182
KANK1	0.225178
KLHL42	0.225091
RTKN2	0.225003
SETSIP	0.224249
SNHG12	0.224154
CALML4	0.224151
TEX2	0.223778
RNU4-24P	0.223741
ZNF69	0.223611
TTC8	0.223118
YY2	0.223035
MAP3K7CL	0.222903
GBX2	0.222845
MAP4	0.222418
PITPNB	0.222215
CACNA1C-IT3	0.222164
CCDC40	0.221833
SYTL5	0.221777
IQCH	0.221751
STX16-NPEPL1	0.221673
SIGLEC15	0.22162
CCDC186	0.221508
RRAD	0.221407
ANO9	0.221324
WDR77	0.221032
SH3RF3-AS1	0.220777
RNU6-301P	0.220756
NRBF2	0.220698
PWWP3A	0.220404
ATXN1L	0.220379
TICRR	0.220344
MIR6809	0.220264
RNF180	0.220001
GLIPR1	0.219883
MPZL3	0.219736
INPP4A	0.219732
SETD5	0.219439
CHORDC1	0.219436
NAF1	0.219069
ZNF281	0.219048
TGFB1I1	0.219045
C11orf24	0.219027
SCARNA6	0.21879
DGKH	0.218428
ARHGAP22	0.218403
DICER1	0.218328
LINC03069	0.21812
EPHA2-AS1	0.217868
WDR75	0.21784
EP400	0.217838
ADAR	0.217724
COA7	0.217602
RNU6-789P	0.217551
LINC00942	0.217511
NOL9	0.21727
TGIF2	0.217219
PTBP1	0.217034
FAM210A	0.217022
IQSEC1	0.21687
PLS3	0.216746
CLHC1	0.216633
SRP19	0.216478
CXCL12	0.215932
AMH	0.215761
LRRC3	0.215543
LANCL2	0.2152
ELL2	0.21516
ZNF322	0.215103
HOXA11	0.215073
C1orf122	0.215002
BLMH	0.214893
COL16A1	0.214572
USP36	0.214539
KATNAL1	0.214496
RPS6KB1	0.214238
IREB2	0.213914
RANBP1	0.213887
ZNF460	0.213798
MIR554	0.213797
COL7A1	0.213602
ZNF684	0.213583
TIMM8A	0.213291
RNASEH1	0.213144
WNT5A-AS1	0.212954
IRGQ	0.212775
MAML2	0.212571
KIRREL1-IT1	0.212084
TAF13	0.212029
UBQLN4	0.211869
TAMALIN	0.211447
POPDC3	0.211241
FBXO45	0.211054
LDB2	0.210939
IQCJ-SCHIP1	0.210815
AVEN	0.210785
ZNF296	0.210691
TGFB2	0.210021
CYTOR	0.209927
MAMDC2-AS1	0.209888
UBL3	0.209855
MOV10L1	0.209816
TRMT1	0.209679
ALKBH8	0.209671
SEC61B	0.209624
SND1-IT1	0.209421
SLC39A7	0.209421
RUFY2	0.209122
RPL36A	0.209079
CLUH	0.208819
PAFAH1B2	0.208034
LINC02012	0.207738
FHOD1	0.207429
SEMA5A	0.207204
CMTM4	0.20719
SIDT2	0.207145
NOL8	0.206931
SNORD113-1	0.206901
LHX1	0.206857
CAPN15	0.206835
SYNE1	0.206636
TMEM52B	0.206471
CLMP	0.206429
GABPB1	0.206354
RNU2-58P	0.206342
ZFPM2	0.206298
MICALL1	0.206277
SLC25A13	0.205951
NDUFA13	0.205936
LINC01419	0.205741
MTFP1	0.205683
FAM76B	0.205497
BPNT2	0.205413
LINC02593	0.205213
MAGED4B	0.205053
POLR1B	0.205041
GARNL3	0.205025
LINC00852	0.205016
TAS2R14	0.205012
MC1R	0.205003
CSNK1G3	0.20498
ZNF503	0.204858
CNN2	0.204781
UBXN2A	0.20472
TENM4	0.204375
BYSL	0.204338
MDN1	0.204215
RBM25	0.204211
MIR6124	0.204096
RELL1	0.204094
TMTC3	0.204052
ZNF562	0.203811
EDEM1	0.203673
MTRR	0.20351
PCDHGC4	0.203288
DZIP1	0.203248
GOLGA6L9	0.203242
ZNF525	0.203104
TRIML2	0.203094
SPACA6	0.203068
PDS5B	0.20303
HARS1	0.202725
RN7SL3	0.202539
GFPT1	0.20241
LINC00842	0.202287
LINC00519	0.202222
SENP5	0.202126
GDNF-AS1	0.20211
LTB4R2	0.201655
VCPKMT	0.201576
OSBPL9	0.201185
EIF5	0.201115
ETS2	0.200935
HASPIN	0.200692
SYNJ2-IT1	0.200664
MIR1205	0.200622
SETMAR	0.200377
KBTBD8	0.200276
MED15	0.200254
POMK	0.200237
PHRF1	0.200151
[truncated: 13,513 more rows]

## Sheet: RP11-15423.3-VSMC
Gene name	similarity
RP11-154H23.3	1
WAC	0.142151
LSM14A	0.140595
PPP4R3A	0.135082
KMT5B	0.134521
MED13	0.134008
ZNF146	0.131465
RYBP	0.129575
ZNF264	0.129333
ZNF644	0.128304
TUG1	0.127871
CNOT6	0.12773
KDM5B	0.127213
NCBP3	0.127203
INTS6	0.12698
PPIL4	0.126507
BDP1	0.125959
UBE3A	0.125643
ZNF621	0.12548
MAPK8	0.125468
IREB2	0.124318
LATS1	0.123796
GPATCH2	0.123543
NR2C2	0.123506
LPGAT1	0.122277
AGO3	0.122263
RB1	0.121725
DDX6	0.121478
CGGBP1	0.121379
RPS6KB1	0.121353
CCDC59	0.121293
RBAK	0.121114
DMTF1	0.121078
CEP120	0.12099
COG3	0.120418
RSRC2	0.120124
PLEKHA8	0.120049
PHF20L1	0.119923
TRA2B	0.119028
CREB1	0.118583
DICER1	0.118466
CHD9	0.118388
RNF2	0.11801
RC3H2	0.11784
SENP6	0.117792
IBTK	0.117273
UBE2Q2	0.116863
HACE1	0.116632
U2SURP	0.116538
SEC63	0.116342
TAOK1	0.116179
TAB2	0.116048
MBD2	0.115978
PPP1R15B	0.11576
CAMSAP2	0.115729
BTBD7	0.115405
PBRM1	0.115144
ZMYM2	0.115093
NUP58	0.114994
MON2	0.114875
PAPOLA	0.114624
TASOR2	0.114567
BTAF1	0.11444
RLF	0.114262
SUDS3	0.114174
TRIP11	0.114104
CAPN7	0.114091
KLHL28	0.113665
BRD10	0.113174
ZNF791	0.113159
SMAD4	0.112923
IQCB1	0.112838
USP34	0.112283
SOS2	0.112246
ZNF805	0.112121
COP1	0.112042
NIPBL	0.111903
HIPK1	0.111751
BRWD3	0.111738
WAPL	0.111579
RAP2A	0.111577
MYNN	0.111444
EDRF1	0.111279
HOOK3	0.111134
CNOT2	0.111003
TIAL1	0.110966
JRKL	0.110858
ZDHHC6	0.110813
STX2	0.110656
RCOR1	0.110223
TSTD2	0.11022
ZNF260	0.109968
LRIG2	0.109646
ZNF562	0.109598
MIER3	0.109569
RSF1	0.109528
RIF1	0.109495
EBLN3P	0.109309
RALGAPB	0.109215
ARID2	0.109191
CSNK1G3	0.108776
ARID4B	0.108606
ZNF639	0.108605
SREK1	0.108556
TLK2	0.10832
ROCK1	0.108296
PCNX1	0.108245
ATMIN	0.10812
KLHL42	0.108022
PRDM2	0.10787
ZNF587	0.107806
SETD2	0.107644
SMG1	0.107608
ZNF24	0.107306
GDAP2	0.10719
ZMYND11	0.107063
ERBIN	0.106856
HELZ	0.106546
RBM39	0.10653
GAPVD1	0.106325
UBE4A	0.106098
PROSER1	0.105612
LSM8	0.10561
ZNF37A	0.105538
ZNF148	0.105537
NKAPD1	0.105426
EFR3A	0.105383
MFAP3	0.10517
ATXN7	0.105017
FRYL	0.104741
CHD1	0.104677
USP8	0.104643
MORC3	0.104607
RBM12B	0.104544
MORF4L1	0.104419
GOLGA7	0.104405
UFL1	0.104194
FBXO11	0.103982
MPHOSPH9	0.103956
RYK	0.10385
FYTTD1	0.103824
ZFYVE16	0.103807
SMARCAD1	0.103694
CDC42BPA	0.103425
ABRAXAS2	0.103404
CDK8	0.103333
N4BP2L2	0.103229
DESI2	0.103125
AKT3	0.103013
DCAF10	0.102895
SUPT20H	0.102889
EMSY	0.102877
ZNF417	0.102768
GGNBP2	0.102674
AFF4	0.102646
CAND1	0.102378
MARK3	0.102363
ATAD2B	0.102358
HNRNPH3	0.102274
EPC1	0.102064
PPM1A	0.102015
TJP1	0.101958
PGGT1B	0.101929
PDS5B	0.10189
GOSR1	0.101868
SETD5	0.101855
ARFGEF1	0.101689
ZNF654	0.101642
TCERG1	0.101456
ESCO1	0.101289
IPO7	0.101203
FOXJ3	0.100933
TBRG1	0.100883
PDCD10	0.100853
NFXL1	0.100782
TAF2	0.10067
MIX23	0.100626
ODR4	0.100581
ICE1	0.100542
GOLGB1	0.100474
FGFR1OP2	0.100271
TMEM39A	0.100261
ALG13	0.100239
RSL24D1	0.10023
PRPF4B	0.100136
CEP57L1	0.0999546
CDC23	0.0999391
PAFAH1B1	0.0999164
SCFD1	0.0998917
KLHL8	0.0998027
RPS6KC1	0.099796
RBM7	0.099761
SRSF10	0.0997015
PITPNB	0.0996689
ZNF41	0.0994881
DCP1A	0.0992998
QKI	0.0991983
COMMD2	0.0991448
WWP1	0.0989484
USP15	0.0989443
ZNF12	0.0987945
TOPBP1	0.098566
ZRANB2	0.0984335
CCNT1	0.098413
AQR	0.0983373
POLK	0.0982984
CEP350	0.0982919
ZNF451	0.0982888
RBBP6	0.0981862
PIK3CA	0.0980618
CASP8AP2	0.0980415
MIS12	0.0979643
KIF2A	0.0978635
SEC11A	0.097839
EIF5	0.097781
PSMA3-AS1	0.0977663
LRRC40	0.0977304
UBR5	0.0976407
TAF11	0.0974906
CCNT2	0.0971837
PPP2CA	0.0971404
BAG5	0.0970915
UBR1	0.0969711
MAP2K4	0.0969587
MAP3K2	0.0969459
PPP2R5E	0.0968737
ATXN1	0.0968709
MYSM1	0.0967785
VAPB	0.0967664
CELF1	0.0966721
THUMPD1	0.0966127
ZNF700	0.0966126
ANKRD26	0.096487
C6orf62	0.0964846
LCOR	0.0964385
MTMR9	0.0964307
XRN1	0.0964051
RBBP5	0.0964043
USP38	0.0963397
DHX36	0.0963157
PCNP	0.0962665
TMEM170A	0.0962466
SLC30A5	0.0962139
YTHDC1	0.0960791
GPBP1L1	0.0960295
ITCH	0.0958748
FOXP1	0.0958499
SPIN1	0.0958447
AHCTF1	0.0957668
WASHC4	0.0957332
SLC16A1	0.0956011
USP47	0.0955126
YME1L1	0.0954265
ATF2	0.0953953
RNF111	0.0952179
USP45	0.0952086
FER	0.0951501
CCDC117	0.0951074
SNX4	0.0950314
RLIM	0.0950244
SLC30A9	0.0950121
CRNKL1	0.0947308
RFX7	0.0946237
ZNF292	0.0946085
MKRN2	0.0945828
ZBTB6	0.094546
PDS5A	0.0944541
CNOT1	0.0943393
ZCCHC9	0.0943312
STRN3	0.0943156
CNOT7	0.0942534
RC3H1	0.0942489
KDM5A	0.0942483
ZNF548	0.0941536
CCDC186	0.0941524
CDC5L	0.09413
PPP1R12A	0.0939884
CTDSPL2	0.0939803
RTRAF	0.0939514
TAF1D	0.0938788
RNMT	0.0937806
OTUD6B-AS1	0.0936683
ATG5	0.0936059
ZNF426	0.0935915
CCSER2	0.0935458
IKZF5	0.0934721
ELMOD2	0.0934572
GOLGA5	0.0934566
MAP3K7	0.0934458
KRAS	0.0934449
TRIM13	0.0934174
CPSF2	0.093393
SHOC2	0.0933499
PIBF1	0.0933375
BIRC2	0.0932898
TET2	0.0932543
UBA5	0.0932432
HNRNPLL	0.0932047
CUL5	0.0931396
ERCC4	0.0930706
BRAF	0.0930327
MED1	0.0929325
VPS54	0.0928552
NRBF2	0.092843
PRR14L	0.0927746
TUT7	0.092725
ERVK3-1	0.0927174
KATNBL1	0.09267
ZBTB1	0.0926663
CGRRF1	0.0926038
LTN1	0.0925223
TADA2A	0.0924876
PIK3C3	0.0923946
S100PBP	0.0923847
PDZD8	0.0922548
CDK13	0.0922494
ZNF207	0.0921738
MGA	0.0921296
USF3	0.0921039
PCF11	0.0920442
RBM18	0.0920019
OGA	0.0919262
RBM25	0.091884
TTC17	0.09186
PPP2R3A	0.0917925
ZNF623	0.0917315
AKAP10	0.0916897
PTEN	0.0914849
URI1	0.09148
MARCHF6	0.0914429
ATG2B	0.0914227
CBLL1	0.091366
STRN	0.0913323
SRSF11	0.0912961
ATAD1	0.0911741
UBXN7	0.0911678
SETX	0.091053
DYRK1A	0.0909286
CCDC88A	0.0909198
BCLAF1	0.0909175
SLAIN2	0.0907031
ZNF283	0.0905911
ATP6V0A2	0.0905895
PPP4R2	0.0905362
HNRNPDL	0.0905284
GUF1	0.0903989
SMAD5	0.0903327
MED4	0.0902968
DR1	0.0900204
GORAB	0.0900019
ZNF770	0.0899704
STX16	0.0899063
USP37	0.0898564
OTUD4	0.0898296
MINDY3	0.0897724
MYO9A	0.0897542
SCYL2	0.0897537
DIS3	0.0897291
UBN2	0.0897088
METTL6	0.0896559
KTN1	0.0895892
TGDS	0.0894474
AGFG1	0.0894229
UBTD2	0.0892598
TMED8	0.0892459
POGK	0.0892456
CLOCK	0.0891164
FBXO45	0.0890641
MSL2	0.0889194
GTF3C4	0.088871
THAP12	0.0888564
CNOT10	0.0887907
TMEM260	0.0887822
RAB12	0.0887354
SUCLA2	0.0887341
FGD5-AS1	0.0887036
JMJD1C	0.0886631
TIPRL	0.0885683
ZNF655	0.0885584
MAPK6	0.0884448
GTF2E1	0.0882974
FTX	0.0881848
ZCCHC8	0.0881433
ZBTB11	0.0881197
STT3A	0.0880973
SOS1	0.0879727
HP1BP3	0.0879127
AP1G1	0.0879091
MIA2	0.0878794
SPTLC1	0.0878408
SMAP1	0.0878008
DDX46	0.087537
CNIH4	0.0875237
PHF6	0.0874972
TGS1	0.0874633
UBP1	0.0874316
SP1	0.0874222
ARID4A	0.0874083
STAM2	0.0874013
CUL2	0.0873912
PPP6R3	0.0873797
SRP72	0.0872225
WDR82	0.0872218
CNOT8	0.0871026
TULP4	0.086996
NUFIP2	0.0869762
PAIP1	0.0869476
ZNF160	0.0869136
PPP6C	0.0867952
PAPOLG	0.086761
RPF1	0.0866949
TRIM44	0.0866678
TMEM168	0.0866576
TMA16	0.0865588
FRA10AC1	0.086545
POLR3B	0.0865298
KIAA0232	0.0864149
GNE	0.0863818
RUFY2	0.0863679
CRYBG3	0.0863282
HIPK3	0.0862597
FBXO30	0.0862596
ADNP	0.0862581
GPBP1	0.0862292
THOC2	0.0861702
SMARCA5	0.0861043
MEX3C	0.0860843
REV1	0.0860841
AGPS	0.0860768
PRPF40A	0.0859342
DCP2	0.0859253
BPTF	0.0859048
SMCHD1	0.0858989
DDX17	0.0858907
PHC3	0.0858684
DDX18	0.0858546
DDX50	0.0858056
OTULIN	0.0857409
CCDC66	0.085725
WDR89	0.0856918
NF1	0.0856226
ASB7	0.0854726
ZZZ3	0.0854616
MORF4L2	0.0853233
ZNF845	0.0852985
APAF1	0.0852495
TBC1D23	0.0851116
TMEM183A	0.0849981
ZNF484	0.0849935
TBP	0.0849852
IFT81	0.0849808
CDC73	0.084971
APPBP2	0.0848882
TTC14	0.0848805
ZNF529	0.0848019
ZNF268	0.0846598
FUBP1	0.0846554
TMEM161B	0.0846549
ZKSCAN8	0.0846261
ARIH1	0.0846023
TASOR	0.084574
TOGARAM1	0.0845446
ZNF568	0.0845384
RANBP2	0.084537
NRAS	0.0845333
FNBP4	0.0845157
SUZ12	0.0844946
ZW10	0.0844866
BRWD1	0.0844116
TENT2	0.0843798
ARK2N	0.0843635
RSPRY1	0.0842452
ANKRD13C	0.0841679
LIN54	0.0841545
MFN1	0.0840634
SCAF8	0.0840593
FCHO2	0.0839859
ZNF131	0.0839808
TNKS2	0.0839548
NME7	0.0839229
YOD1	0.08388
TRIT1	0.0838439
RHBDD1	0.0838345
BMPR1A	0.0837666
DPM1	0.0837446
MIB1	0.0837337
PRKRA	0.0836378
ELK4	0.0836123
EXOC5	0.0835889
MAGOHB	0.0835704
PPIP5K2	0.0835655
CCNY	0.0835438
EIF4G2	0.0834095
LARP1B	0.0834033
SOCS4	0.0833959
ATXN1L	0.0833396
VTA1	0.0833277
TYW5	0.0832385
ZNF614	0.0831419
TRPS1	0.0831269
BIRC6	0.0831195
TOP2B	0.0831115
SHLD2	0.0830884
ZNF25	0.0830704
EIF3H	0.0829699
RBM26	0.0829581
PKN2	0.0829556
ZNF248	0.0829298
NGLY1	0.0829283
MINDY2	0.0829194
HNRNPA3	0.0829187
HYCC2	0.0828934
BNIP2	0.0828631
HDAC2	0.0828458
ASH1L	0.0827868
NEDD1	0.0827616
GABPB1	0.0827545
MTMR6	0.0827357
TRAPPC11	0.082733
RAD17	0.0827177
SLC25A24	0.0826537
TRAPPC6B	0.0826445
DMXL1	0.0826369
KRBOX5	0.0826359
ATXN2	0.0825581
NAA35	0.082512
LYSMD3	0.0824704
AKAP9	0.0824554
ATL2	0.0824431
MRPL3	0.0824151
ANKRD49	0.082337
SENP1	0.0822731
ERP44	0.0821991
N4BP1	0.0821644
RAB5A	0.0821548
NHLRC2	0.0821489
C11orf58	0.0821311
MFSD8	0.0821122
KBTBD2	0.0821086
HMBOX1	0.0820686
MSL1	0.0820624
ZNF800	0.0820215
HMGN4	0.0819779
NBN	0.0819693
GZF1	0.0819573
PAIP2	0.0819534
SEC24B	0.0819458
BOD1L1	0.0819279
BMPR2	0.0818654
SEC22A	0.0818237
GOLPH3	0.0818205
UBR2	0.0817639
NEMF	0.0817284
ZRANB1	0.0816785
FASTKD3	0.0815894
USP9X	0.0815892
TEAD1	0.081577
CCDC82	0.0815696
REST	0.0815588
FBXL3	0.0815534
FBXL4	0.0815242
UFSP2	0.0815181
COIL	0.0814496
FAF2	0.0814367
AP4E1	0.0813798
PRKAA1	0.0813607
RAB2B	0.0813104
ZNF780B	0.0812769
ZNF33A	0.0812603
TAF5L	0.0811785
ZFAND6	0.0811592
RBM17	0.0811491
EPM2AIP1	0.0811335
PRPF38A	0.081119
CLINT1	0.0810267
TRIM33	0.0810029
PJA2	0.0809704
TMED10	0.0809659
API5	0.0809324
PPP4R3B	0.0808176
PUM2	0.0807757
PURB	0.0807206
ZFR	0.0807139
NCOR1	0.080641
TNKS	0.0806168
ZMYM4	0.0806148
DIP2B	0.0806139
AK2	0.0806087
THUMPD3-AS1	0.0805962
ZNF280D	0.0805876
KRCC1	0.0805751
C12orf4	0.0805517
PAK2	0.0804993
ZNF84	0.0804718
KIN	0.0804691
SSR1	0.0804654
ARL13B	0.0803318
CSNK1G1	0.0803198
UBE2J1	0.0802912
RDX	0.0802787
ANKRD17	0.0802766
ELAVL1	0.0802188
BMT2	0.0801737
SMIM15	0.0801729
BCAS2	0.0801625
ZNF254	0.080109
RSBN1	0.0800835
MTMR2	0.080008
FOXO3	0.079837
UBE2D2	0.079828
SEC23A	0.079815
ZNF45	0.0797492
UBE2K	0.0797303
USP16	0.0797299
ARHGAP5	0.0797255
RBM48	0.0797093
CNEP1R1	0.0797022
HDX	0.0796427
PPP4R1	0.0795129
PAN3	0.0795128
PTBP3	0.0795053
TUT4	0.0794619
FBXO22	0.0794541
ZNF470	0.0794523
SS18	0.0794261
SMC5	0.0793989
SRP19	0.0793836
BBIP1	0.0793698
GCC2	0.0793543
HEATR6	0.0793539
NFAT5	0.0793159
MTX3	0.079245
EBAG9	0.0792383
GPX8	0.0791629
THAP6	0.0791548
MTF1	0.0791359
ALMS1	0.079125
GNAI3	0.0791179
GOLPH3L	0.079044
DPP8	0.0790408
NSD1	0.0790327
SP4	0.0790266
SLC30A6	0.0789967
TENT4B	0.0789738
RHOT1	0.0789738
METTL4	0.0788759
TRIM23	0.0788229
PSEN1	0.0788165
RIC1	0.0787966
BBX	0.0787527
TWF1	0.0787247
SECISBP2L	0.0787158
EMC2	0.0786604
TTC3	0.0786253
ERCC8	0.0786144
OTUD7B	0.0785998
ERCC6L2	0.0785909
GTF2A1	0.0785706
BROX	0.0785338
ZNF652	0.0784687
SEL1L	0.0784449
ZNF586	0.0784351
ZNF354C	0.0783484
USP7	0.0783339
NARS1	0.0783072
ALG11	0.0782202
RNFT1	0.0781783
XPO4	0.0781699
CDC27	0.07815
EIF2S2	0.0781181
MAP4K5	0.0781075
SPAST	0.0780953
RWDD1	0.0780654
SUGT1	0.0780117
VTI1A	0.077966
DCAF6	0.0779588
ZNF480	0.0777669
PPP3CA	0.0777665
ZNF81	0.0777402
CLIP1	0.0776826
CHASERR	0.077644
RAP1A	0.0775974
KLHL2	0.0775812
NEK1	0.0775614
PIKFYVE	0.0774803
ORC2	0.0774467
UTP11	0.0773951
TRAPPC8	0.0772379
C3orf38	0.0772288
SNRPB2	0.0771625
ZSCAN29	0.0771319
DSE	0.0771216
NSD3	0.0770414
TRAPPC13	0.0770162
	0.076938
MTR	0.0769043
CTNND1	0.0768876
UBA2	0.0768025
CALCOCO2	0.0767985
CPLANE1	0.0767664
RBM4B	0.0767461
ZC2HC1A	0.0767354
CDC40	0.0767282
ARMC8	0.0767257
EPC2	0.0766867
TPR	0.0766608
ZFYVE9	0.0766104
TOPORS	0.0765588
TRNT1	0.0765307
	0.0765001
PATL1	0.0764403
RBM41	0.0763107
RAB6A	0.076279
WIPF2	0.0762589
AEBP2	0.0762237
ATPSCKMT	0.0761337
SECISBP2	0.0761076
KMT2E	0.0760986
GATAD2B	0.0760563
MSH3	0.075964
ZNF430	0.0758247
NUP155	0.0758167
KLHL20	0.0757831
PTGES3	0.0757639
DCTN4	0.0757266
ZNF280C	0.0757258
DHX15	0.0756983
ABITRAM	0.075698
RB1CC1	0.0756978
MTF2	0.0756946
SEC24D	0.0756822
RFX3	0.0756803
CDC37L1	0.0756205
FAM76B	0.0756154
RANBP9	0.0755855
ZBTB10	0.0755722
HAUS2	0.0754891
PHF10	0.0754855
PANK3	0.0754772
ZKSCAN1	0.0754549
UEVLD	0.0754168
ZNF776	0.0753766
ZNF197	0.0753115
DCUN1D4	0.0752494
PLRG1	0.0752472
RPAP2	0.0752436
AAK1	0.075241
RABL3	0.0752388
G2E3	0.0751979
RNF19A	0.0751886
FMR1	0.0751837
RIOK3	0.0751639
SBNO1	0.0751317
STAG1	0.0751199
ADNP2	0.0750883
CEP95	0.0750559
FAR1	0.0750433
ZNF75A	0.0750075
CPSF6	0.0749899
PCNX4	0.0749839
BAZ1A	0.0749728
RAB14	0.0749675
MAPK9	0.0749539
USP3	0.0749152
ZNF841	0.0748783
SMC3	0.0748734
GPATCH11	0.0748455
RPE	0.0748087
HERPUD2	0.0747887
RFT1	0.0747683
USO1	0.0747356
SLTM	0.0746995
METAP1	0.0746672
KIF1B	0.0745444
GMPS	0.0745348
RBM45	0.0745053
THAP5	0.0744824
AZI2	0.07448
VEZF1	0.0744534
HNRNPH1	0.0744286
ATRX	0.0744261
SUMO2	0.0743953
UBXN4	0.074368
AGTPBP1	0.074323
EXOSC3	0.0742995
BBS7	0.0742992
MAPK1	0.0742473
SPTY2D1	0.0742326
RAB28	0.0741726
PPP2R5C	0.0741552
PPIG	0.0739576
SET	0.0739527
UBE2G1	0.073909
DARS1	0.0738957
STAG2	0.0738785
ZNF638	0.0738142
DENND6A	0.0737981
DENR	0.0737872
HBS1L	0.0737637
ZNF701	0.0737607
FAM135A	0.0737536
ATP11B	0.0737437
EIF3M	0.0736704
DHX40	0.0736657
CSNK1A1	0.0736386
GPATCH8	0.0736351
PDCL	0.0736092
NUP54	0.0735751
CWC27	0.0735467
NUCB2	0.0735319
ZNF140	0.0734945
ABHD18	0.0734928
RBPJ	0.0734781
ANKIB1	0.0734305
NUDCD1	0.0734123
LMBR1	0.0733811
VMP1	0.073356
MCMBP	0.0733255
ZMAT3	0.0733105
RAB3GAP2	0.0732895
HECA	0.0732683
RALGAPA1	0.0732387
ARL5B	0.0732111
FAM210A	0.0731831
DDI2	0.0731272
RAP2C	0.0730654
SOCS7	0.0730487
SMNDC1	0.0729635
UTP23	0.0729566
MIRLET7A1HG	0.0729456
CCNJ	0.0729011
EIF1B	0.0728867
G3BP2	0.0728632
CLASP1	0.072814
PRPF39	0.0727974
SNX14	0.0727883
MED13L	0.0727656
PEX13	0.0727325
ARFGEF2	0.0727131
CHTOP	0.0726965
SPOP	0.0726739
ALG2	0.0726652
GPATCH2L	0.0726383
DNAJB14	0.0725981
LINS1	0.0725666
TARDBP	0.0725605
TXNL1	0.0725571
PCMTD1	0.0725507
OBI1	0.0725239
NKTR	0.0724787
CCDC90B	0.0723514
TDG	0.0723285
C1orf174	0.0723279
ZC3H14	0.0722845
ATXN3	0.0722495
BRAP	0.0722171
NCKAP1	0.0722089
PABIR1	0.0721942
CSTF1	0.0721639
RBBP4	0.0721547
XIAP	0.0721518
NUS1	0.0721356
DCAF16	0.072131
ZCCHC4	0.0720869
FAM199X	0.0720764
RNF146	0.0720732
CRKL	0.0720643
MOSMO	0.0720433
PARP8	0.0720176
RBM27	0.0720101
ANKRD27	0.0719916
KAT6A	0.0719413
TBC1D20	0.0719389
ISCA1	0.0719336
GOPC	0.0719288
ZNF567	0.0718646
FAM133B	0.0717657
SLMAP	0.0717034
RPL22	0.0716797
SLC16A1-AS1	0.0716281
PIP5K1A	0.0716211
CCNK	0.0714963
MED21	0.0714938
SART3	0.0714919
STX17	0.0714833
SUMO1	0.0714521
LRCH3	0.0714186
VHL	0.0713559
INO80D	0.0713439
PRRC2C	0.0713405
DROSHA	0.0713048
LARP7	0.0712849
USP28	0.0712396
SFXN1	0.0712337
LINC01278	0.071224
PTAR1	0.0711718
ANO6	0.0711474
PTP4A2	0.0711399
HIKESHI	0.0710141
UBE2D3	0.0709936
ZNF225	0.0709849
GSK3B	0.0709673
TBK1	0.0709666
ZNF532	0.0709526
UBLCP1	0.070944
WDR48	0.070921
CSNK2A2	0.0709183
LINC00630	0.0709088
POC5	0.0708929
BRD1	0.070874
TNRC6A	0.0708613
MIER1	0.0708607
CCDC14	0.0708195
ADO	0.0708161
TUBE1	0.0708086
TTC5	0.0707873
LEMD3	0.070753
ZNF347	0.0707498
DBT	0.0706973
TMF1	0.0706585
SUB1	0.0706335
RNF217	0.0706228
HNRNPU	0.0706153
ERICH1	0.0704972
MTERF3	0.0704763
ZCCHC7	0.0704571
TIMM21	0.070433
DNAJC21	0.070418
RBIS	0.0704167
LCA5	0.0704151
ZNF189	0.070414
PPWD1	0.0704069
HNRNPK	0.0704052
NUP153	0.0703948
SRSF6	0.0703841
PAXBP1	0.0703213
KDM4C	0.07031
XPR1	0.0702836
TTLL5	0.0702471
MAN1A2	0.0702467
EIF2S1	0.0702382
TRMT11	0.0702013
KPNA5	0.0701943
ZNF599	0.0700505
USP48	0.0700446
TMOD3	0.0700078
USP42	0.0699702
LINC00667	0.069967
QSER1	0.069834
HPF1	0.0698055
CUL3	0.0697166
MTPAP	0.0696953
TULP3	0.0696926
ZNF350	0.0696828
TRDMT1	0.0696452
ZBTB33	0.0696256
NFATC3	0.0695689
DNAL1	0.0695631
SF3B1	0.0695624
BTF3	0.0695568
YAP1	0.069533
DNAJC16	0.0695308
MCPH1	0.0695237
BRMS1L	0.0695066
RAB11FIP2	0.0694992
PRPF3	0.069495
ACTL6A	0.0694808
NRAV	0.0694501
UBE2V2	0.0693686
MOB1B	0.0693663
ARL10	0.0692648
MAT2A	0.0692573
PSMA4	0.069217
MMGT1	0.0691883
CNOT6L	0.0691846
BLTP1	0.0691473
APPL1	0.0690626
TM9SF2	0.069059
RMND5A	0.0690496
PARP11	0.0690488
AHCYL1	0.0690087
POGZ	0.0690084
PSMC6	0.0690076
ZBTB34	0.0689988
AGO4	0.0689924
STK24	0.0689853
RARS2	0.0689805
POU2F1	0.0689684
	0.0689342
ZDHHC17	0.0689193
DGKH	0.0689176
TERF1	0.068876
XBP1	0.0688713
ATF7IP	0.0688694
DYM	0.0688526
CLASP2	0.0688381
ZCRB1	0.0687971
ANKRD12	0.0687853
RCOR3	0.0687426
ZBTB26	0.0687391
TMEM184C	0.0687364
ZNF766	0.0687255
ZBTB44	0.0687057
KLF7	0.0687043
TBL1XR1	0.068673
CDK12	0.0686548
MED6	0.0686469
FEM1B	0.0685389
ZNF91	0.0685336
RAB33B	0.0685298
WWC2	0.0684811
ZNF300	0.0684804
SRSF3	0.0684371
KCMF1	0.0684371
SPRTN	0.0684
COPB1	0.0683338
AKAP11	0.0683262
ZNF398	0.0683232
SIAH2	0.0682713
C1orf131	0.0682374
KMT2C	0.0682172
MIR100HG	0.068151
NRDC	0.0681193
UBA6	0.0681005
TMEM167B	0.0680994
NUCKS1	0.0680937
EED	0.0680899
RBM33	0.0680825
GNAQ	0.0680782
FAM204A	0.0680459
CCDC43	0.0680384
FBXW7	0.0680092
TMEM87A	0.0679956
OXR1	0.0679955
ASB3	0.0679764
NPAT	0.0679473
SS18L1	0.0678848
KDM7A	0.0677882
GARRE1	0.0677806
GLT8D1	0.0677772
MKLN1	0.0677682
CHM	0.0677581
DERL2	0.0677573
ZNF765	0.0676867
LZTFL1	0.0676102
DDR2	0.0675895
CBX5	0.0675564
ZNF322	0.0675543
ZDBF2	0.0674823
C2orf49	0.067445
STAU1	0.0674349
TP53BP2	0.0674319
HAPSTR1	0.0673894
PSMD12	0.0673537
FBXO28	0.0673525
SYNRG	0.0672842
TMEM128	0.0672788
USP32	0.0672647
CEP44	0.0672205
MBIP	0.0671734
RIOK2	0.0671678
MARF1	0.0671213
FBXO8	0.0671179
ELOVL5	0.0670883
ZNF721	0.0670838
CLPX	0.0670694
TRA2A	0.0670682
UBA3	0.0670444
FAM193A	0.0670334
JAZF1	0.0670269
SRSF4	0.0670113
STK35	0.0670111
ROCK2	0.0669995
WRN	0.0669939
KLHDC10	0.0669195
EIF4G3	0.0668934
TTBK2	0.0668635
FNDC3A	0.0668171
LZIC	0.0668158
ZNF570	0.0667879
GAN	0.0667617
GGPS1	0.0667572
HNRNPUL2	0.0667397
ACTR6	0.0667167
RBBP8	0.0667021
ANAPC4	0.0667001
PPAT	0.066698
TAF15	0.066659
RICTOR	0.0665779
ZNF112	0.066546
EXOC8	0.0665158
LIX1L	0.0665044
ZNF559	0.0664888
OPA1	0.0664784
ABHD17B	0.0664669
GIN1	0.0664472
MON1B	0.0664452
EIF2A	0.0664381
ZC3H15	0.0664136
ZNF525	0.0663977
SIKE1	0.0663854
C1orf52	0.066298
GARIN1A	0.0662892
UGGT1	0.0662682
ZFAND1	0.066259
SP3	0.0662522
TRMT13	0.066218
LARP4B	0.0661667
LONRF1	0.0661251
SPCS2	0.0661184
PRKD3	0.0661142
IL13RA1	0.0660991
GNA13	0.0660803
BCLAF3	0.0660748
KRBOX4	0.0660471
ARHGEF12	0.0660304
CCDC174	0.0659916
WDFY3	0.0659636
RPRD1B	0.065957
ZNF761	0.0659461
CENPJ	0.0659294
SLC35B4	0.0659048
SENP7	0.0659021
ZNF302	0.0658604
GTF2H3	0.0658604
COPS2	0.0658183
MARCHF7	0.0658054
DNAJA2	0.0657972
EIF4EBP2	0.0657922
TMX3	0.0657818
VPS4B	0.0657769
AIRIM	0.0656747
SHPRH	0.0656466
SMIM10L1	0.0655965
PRELID3B	0.0655709
POLI	0.065549
ACBD5	0.0654908
CCP110	0.0654782
ABHD13	0.0654203
ZNF780A	0.0653956
KCTD9	0.0653901
PSME3IP1	0.0653683
ZNF585B	0.0653506
WDR45B	0.0653203
ZMYM5	0.0652831
DDX59	0.0652607
SYNJ2BP	0.0652605
NCBP1	0.0652456
USP46	0.0652213
DPY19L4	0.0652148
SENP5	0.0652131
PRMT9	0.0652046
TIMM9	0.0651977
ACADM	0.0651884
METTL14	0.0651807
FBXO34	0.0651433
ZNF518A	0.0651374
MIOS	0.0651258
ZNF507	0.0651015
OCIAD1	0.0650993
PTBP2	0.065076
NBAS	0.0650534
ANKRA2	0.0650302
GTF3C3	0.0650086
UBE2N	0.0649572
ME2	0.064949
LIG4	0.0649475
ZNF234	0.0649441
CWC22	0.0649378
CBX3	0.0649351
CARNMT1	0.0649351
C18orf21	0.0648932
UFM1	0.064884
DDX42	0.0648791
PPP2R2A	0.0648539
ATF6	0.0648162
VAPA	0.0647782
ZDHHC20	0.0647709
RPS24	0.0647434
R3HDM1	0.0647055
CDK14	0.0647047
ZC3H13	0.064703
MRPL1	0.064686
ANGEL2	0.0646762
DENND4A	0.064674
TBCCD1	0.0646415
DGCR8	0.0646299
IPO8	0.0645956
ARMT1	0.0645631
DCLRE1C	0.0645568
THOC1	0.0645456
DNAJC13	0.064531
LARS1	0.0645089
NDUFA5	0.0645044
DCUN1D1	0.0644863
MRPL19	0.0644032
BRD7	0.0643923
C17orf80	0.0643805
SMU1	0.0642834
RAD1	0.0642774
ZNF14	0.064265
ZBTB24	0.0642642
SNX16	0.0642339
STK38	0.0641785
MBTPS2	0.0641735
LINC00938	0.0641674
ZNF22	0.064113
UBXN2B	0.064066
RSBN1L	0.0640517
ZNF431	0.0640426
PCM1	0.0640422
VPS37A	0.0640383
CCNC	0.0640382
ZNF224	0.0639833
FNTA	0.0639425
TIMM10B	0.0639389
OSMR	0.0639307
ZNF594	0.0639275
C17orf75	0.0639072
PRPF18	0.0638687
NECAP1	0.0638132
SEPTIN7	0.0637263
ERH	0.0637067
SNX13	0.0637016
ECPAS	0.0637006
SMAD2	0.063692
KPNA3	0.0636367
ZNF304	0.063599
TOR1AIP2	0.0635849
BRCC3	0.0635814
CHUK	0.0635716
ELF2	0.0635604
JPX	0.0635041
ZNF26	0.0634158
FCF1	0.0634101
NUP50	0.0634042
TOMM70	0.0633979
SLC30A7	0.0633877
TXLNA	0.063378
SNX27	0.0633749
MED23	0.0633719
CBX1	0.063358
DCAF12	0.0633348
SNX24	0.0632856
TBCEL	0.0632757
ZBTB21	0.0632667
MNAT1	0.0632528
SPG11	0.0632297
MRFAP1L1	0.0632152
FOXJ2	0.0632115
UBQLN1	0.0631966
XPO1	0.0631613
KIAA0753	0.0631564
RANBP6	0.0631197
ZNF585A	0.0630841
TRIM52	0.0630798
SRSF7	0.0630652
SF3A3	0.0630465
OIP5-AS1	0.06301
MOB1A	0.0629997
MPHOSPH8	0.0629985
POT1	0.062986
ZNF611	0.0629702
TMTC3	0.062958
SLK	0.062951
LMAN1	0.0629439
FBXW2	0.0629068
EAF1	0.062906
NSUN4	0.0628384
WDR11	0.062801
SIRT1	0.0627861
ZNF221	0.0627751
HNRNPA2B1	0.0627664
GRSF1	0.0627462
SLC25A36	0.0627421
NCK1	0.0627378
USPL1	0.0627024
TRMT10A	0.0626942
LSM12	0.0626523
ZNF547	0.0626277
G3BP1	0.062623
AVL9	0.0626151
PRPF38B	0.0625917
NSUN3	0.0625709
SUCO	0.0625568
ITPR2	0.0625553
MRPS22	0.0625382
SRPK2	0.0625339
TTC33	0.0625336
ZNF92	0.0625138
FXR1	0.0624959
AKTIP	0.0624872
ABCD3	0.0624593
PTPN14	0.0624555
COPS3	0.0624456
CDV3	0.0624285
CUL1	0.0623884
C5orf22	0.0623671
ALDH1L2	0.0623497
	0.0623481
ZHX1	0.0622993
MLLT10	0.0622561
VPS13B	0.0622231
ARPP19	0.0622162
ARL14EP	0.0622038
EIF3E	0.0622036
TARS1	0.06218
GATAD1	0.062176
MRPL42	0.0621651
TP53BP1	0.0621643
DHX32	0.0621527
SCLT1	0.0621525
RNF38	0.0621496
VPS13D	0.0621412
HECTD2	0.0621365
RO60	0.0621027
AFTPH	0.0620937
ZSCAN9	0.0620906
GOLGA4	0.061993
CLHC1	0.0619917
KRIT1	0.0619802
TXNL4B	0.0619564
CEP290	0.0619549
VIRMA	0.0619325
ZNF555	0.0619252
PHAF1	0.0619148
	0.0618989
ELP4	0.0618983
LINC01355	0.061852
AP3M1	0.0618487
ZBTB43	0.0618479
ANKRD11	0.0618379
ZCCHC10	0.0618363
OGT	0.0618231
ATL3	0.0618189
RAPGEF2	0.0618112
ABI2	0.0617804
SEC24A	0.0617735
YTHDF3	0.0617618
ZNF155	0.0617558
PUM1	0.0617281
PEX1	0.0617171
THOC7	0.0617165
RFC4	0.0616601
DUSP12	0.0616301
TTC39B	0.0616107
ZFP64	0.0616086
KCNQ1OT1	0.0615972
ACAP2	0.0615963
PHF3	0.0615763
KLHL9	0.0615571
SMARCA1	0.0615514
C2CD3	0.0615446
MAP3K13	0.061544
SKIL	0.0615299
ZNF518B	0.0614969
COG2	0.0614943
RBM15	0.0614908
TMCC1	0.0614785
YWHAE	0.0614587
STT3B	0.0614516
NSL1	0.0614053
NEPRO	0.0613881
ARCN1	0.0613856
KIFAP3	0.0613795
TMEM230	0.0613733
IRAK4	0.0613711
ZBED5	0.0613556
PHF5A	0.0613532
MSANTD2	0.0613476
ZNF808	0.0613078
WSB1	0.0612837
EIF4E	0.0612676
VCF1	0.0612515
MTRR	0.0612165
BNIP3L	0.0611753
IMMP1L	0.0611401
H3-3B	0.0611231
ZNF134	0.0609871
BLTP3B	0.0609381
CDKAL1	0.0609201
HECTD1	0.0608142
NUP160	0.060762
LCMT2	0.0607411
ZNF616	0.0607274
OSBP	0.0607205
ANAPC16	0.0607161
MICU2	0.0606756
UBXN2A	0.0606626
RNF170	0.0606303
RNF139	0.0606286
CCAR1	0.0606131
OSTC	0.060603
NUDT5	0.0606019
COX10	0.0605952
MAPK1IP1L	0.0605938
NR2C1	0.0605935
ZFAND3	0.0605883
CEP97	0.0605832
RAMAC	0.060568
ZNF773	0.0605659
TFG	0.0604997
PPIL3	0.0604692
CCDC6	0.0604286
NRIP1	0.060395
CDC42SE2	0.0603014
PMS1	0.0602979
ZSCAN12	0.0602955
RPL7L1	0.0602771
IFRD1	0.060243
MTREX	0.0602247
ZNF566	0.0601962
PCBP2	0.0601901
THAP1	0.0601418
TMEM209	0.0601088
ZNF281	0.0600713
MAP9	0.0600051
ALG9	0.0599971
THUMPD3	0.0599923
MIA3	0.059989
MSC-AS1	0.059982
BTF3L4	0.0599783
ZSCAN20	0.0599694
ZNF226	0.0599465
PIGA	0.0598894
ARMC1	0.0598773
SFT2D1	0.0598201
FHIP2A	0.0598191
ARID1B	0.0598102
ZNF286A	0.0598083
MPHOSPH10	0.0597977
VPS35	0.0597894
PAFAH1B2	0.0597893
ZNF549	0.0597783
XPOT	0.0597597
ING3	0.0597592
PHLPP2	0.0597466
TMEM263	0.059734
SMUG1	0.059701
DNTTIP2	0.059659
HCG18	0.0596515
PHTF1	0.0596145
PARVA	0.0596002
SIAH1	0.0595568
SGPL1	0.0595245
PPP2CB	0.0595218
APOOL	0.0595119
GMCL1	0.0595114
OSBPL9	0.0595037
PTPN12	0.0595023
SYNCRIP	0.0594938
SON	0.0594913
MTDH	0.0594786
RABGGTB	0.0594779
DNM3OS	0.0594554
CRY1	0.0594213
AK6	0.0594212
ZYG11B	0.0594173
PMPCB	0.059394
OXSR1	0.0593869
EPRS1	0.0593782
KDELR2	0.0593466
FBXO25	0.0591971
KDM2A	0.0591923
TTC21B	0.0591852
ZNF627	0.0591573
ZNF502	0.059157
ZC3HAV1L	0.0591455
MMAA	0.0591239
VMA21	0.0591123
ZNF551	0.0590296
CCDC91	0.0589898
KCTD6	0.0589864
PPP1R8	0.0589672
THADA	0.0589537
TCF20	0.0589472
TMEM218	0.058938
ZNF8	0.0589166
NAPG	0.0589004
TRAM1	0.058888
RPAP3	0.0588806
DDHD1	0.058848
PDE7A	0.0588383
ZNF772	0.0588198
ZNF677	0.0588017
FUT11	0.0587971
LINC00632	0.0587966
PEAK1	0.058741
SUPT7L	0.0587397
MBTD1	0.0587153
IFT25	0.0587096
FBXO21	0.0586995
CEP63	0.0586807
ARFGAP3	0.0586749
UPF2	0.0586673
HAUS6	0.0586669
MAGOH	0.0586507
NPTN-IT1	0.0585714
ACBD3	0.0585655
FBXL20	0.0585567
RASA1	0.0585522
RPL26	0.0585466
FRS2	0.0585333
IST1	0.0585197
TMBIM6	0.0584798
TPT1	0.0584742
BTBD10	0.0584704
GHITM	0.0584639
ICE2	0.0584534
IMPACT	0.0584332
CRLF3	0.0584156
TSN	0.0583929
RUFY3	0.0583859
MTM1	0.0583837
DENND1B	0.0583802
DCUN1D2	0.0583249
ATF7	0.0582921
CBLB	0.0582184
OSBPL11	0.058215
DNAJB6	0.0581917
EPS15	0.0581915
FASTKD1	0.0581799
ARL6	0.0581653
CBL	0.0581269
MRPL13	0.0581019
RAB22A	0.0581001
RAB21	0.0580851
RAB18	0.0580718
DYNLT1	0.0580683
AP3B1	0.0580665
ZNF141	0.0580416
ARB2A	0.0580337
CLDN12	0.0580237
MCTS1	0.0580191
ADSL	0.058007
SIMC1	0.0579905
CNOT4	0.0579852
DNAJC18	0.0579772
BCL9	0.0579346
ABHD5	0.0579103
RFC1	0.0579057
CANX	0.0579033
CSNK2A3	0.0578945
HNRNPR	0.0578581
MRPL39	0.0578486
ZBTB37	0.0578331
ASAH2B	0.0578241
WDR41	0.0578187
ENY2	0.0578155
IDE	0.0578106
PDCD6IP	0.0578089
CMC2	0.0578026
STXBP5	0.0577586
SCYL3	0.0577085
IPO11	0.0577048
CEP170	0.0576951
TSTD3	0.0576947
HCFC2	0.0575755
PHAX	0.0575658
LEO1	0.0575585
STRAP	0.0575583
ZNF35	0.0575502
USP1	0.0575367
FBXL5	0.0575164
IPO5	0.0574816
CEP76	0.0574763
NBEAL1	0.0574725
SAMD8	0.0574616
WDR26	0.0574329
COX7A2L	0.0574293
FBXO7	0.0574283
GABPA	0.0574175
RCHY1	0.0573978
MED20	0.0573808
NANP	0.0573776
RAP1B	0.0573772
OTUD6B	0.0573726
B3GALNT2	0.0573503
CDKN2B-AS1	0.057308
GPALPP1	0.0572974
FAM168B	0.0572865
PRKACB	0.0572828
SERPINH1	0.0572551
MED14	0.0572267
ZC3H11B	0.0571301
TIA1	0.0571261
ANKAR	0.057115
IFT46	0.0570946
SENP2	0.0570871
DARS2	0.0570575
CMTM4	0.0570492
SELENOF	0.0570403
ZFP1	0.0570219
USP14	0.0570054
EXOC1	0.0570052
PUS10	0.0569878
SEC22C	0.0568933
BRD4	0.0568844
PGAP1	0.056881
DBR1	0.0568755
CMTR2	0.0568506
ZNF836	0.0568119
ZNF461	0.0567984
TMEM268	0.0567781
SEC31A	0.0566884
RAB6C	0.056639
INVS	0.056558
ZNF445	0.0565445
VIPAS39	0.0565209
ZNF200	0.0565107
ZNF605	0.0565096
GPR180	0.0564948
FAM149B1	0.0564643
TMEM33	0.056429
NAA25	0.0564163
ACVR1	0.0564034
ARL1	0.0563892
ZBTB41	0.0563858
CBFB	0.0563855
DNAJC19	0.0563712
UBE2E1	0.0563091
COG5	0.0562861
FRG1	0.0562856
NEK4	0.0562679
ZUP1	0.0562368
AIDA	0.056226
CAPZA1	0.0561982
UBE2R2	0.0561981
SIX4	0.0561898
ZSWIM6	0.0561742
ZNF100	0.0561625
PCGF3	0.0561589
GNB4	0.0561363
UGGT2	0.0561218
RWDD4	0.0561032
ETV3	0.0560996
ZNF202	0.0560797
PLEKHA3	0.0560621
ZNF136	0.0560471
YAE1	0.0560091
KLHL11	0.0560061
SDE2	0.0559902
SAR1B	0.0559805
HSF2	0.0559687
ZNF527	0.0559636
CTBP2	0.0559259
ALG10B	0.0559069
CHORDC1	0.055904
FAM98B	0.0558926
RPS13	0.0558784
HMG20A	0.0558604
MCM9	0.0558569
ARNT	0.0558547
PIAS2	0.0558436
ZKSCAN5	0.055812
ORC5	0.0558084
ZNF181	0.0557756
CACUL1	0.0557574
YIPF6	0.0557529
KPNA4	0.0557523
GOLGA3	0.0557522
CWC25	0.0557522
STAU2	0.0557494
ATP7A	0.0557229
PLAGL2	0.0557218
TMEM68	0.0557085
SUPV3L1	0.0556809
TRPC1	0.0556295
CPSF7	0.0556176
RNF214	0.0555817
DAZAP1	0.0555755
TMEM167A	0.0555691
SDAD1	0.0555616
AASDHPPT	0.0555597
QRSL1	0.0555567
DNAJC2	0.0555238
SFPQ	0.0554918
METTL15	0.0554595
CAAP1	0.0554518
HNRNPD	0.0554355
SNRK	0.0553926
LMBRD2	0.0553893
DNAJC25	0.055388
FKBP7	0.0553773
ZNF706	0.0553704
INTS8	0.0553702
NCOA6	0.0553318
REXO2	0.0553254
IFT56	0.0553236
MACO1	0.0553011
DVL3	0.0552994
YTHDF2	0.0552821
INTS14	0.0552671
HNRNPC	0.0552555
MFSD9	0.0552531
HDGFL3	0.0552335
AP3S1	0.0552234
MDM2	0.0552029
ZSCAN30	0.0550588
MPZL1	0.0550297
VGLL4	0.0549955
ZFP90	0.0549721
UCHL5	0.0549559
EIF3J	0.0549504
ZNF407	0.0549284
CSDE1	0.0549046
PHKB	0.054879
EAPP	0.0548246
MTIF3	0.0548213
VCPIP1	0.0547978
HAUS3	0.054783
PURA	0.0547775
DENND4C	0.054773
RPRD2	0.0547726
AAGAB	0.0547398
COPB2	0.054715
SLC35A3	0.0547143
POLR3F	0.0547046
MORN2	0.0546995
FAM120AOS	0.0546741
SMARCE1	0.0546699
ADAM17	0.0546275
UBR4	0.0545986
CHD8	0.0545961
HIF1AN	0.0545813
LUC7L2	0.0545562
AMMECR1L	0.0545335
PCTP	0.0545318
ZNF10	0.0544678
NT5C3A	0.0544372
KPNA1	0.0544219
SMC6	0.0544124
ZNF708	0.0544038
WDR7	0.0543861
RNPC3	0.0543754
EP300	0.054358
CHSY1	0.0543448
CEP83	0.0543404
MRPS10	0.0543308
BCCIP	0.0542892
EEF1B2	0.0542813
KAT6B	0.0542729
MMUT	0.0542579
RAB4A	0.0542493
INTS2	0.0542468
USP33	0.0542372
PNISR	0.0542323
DYNC2LI1	0.0542301
RAD54L2	0.0542233
ZMYM6	0.0542188
DCAF1	0.0541964
NVL	0.0541824
PRDM4	0.0541804
POLR2D	0.0541477
ZNF184	0.0541373
DDX5	0.0541345
GXYLT1	0.0541111
TM9SF3	0.0541009
ZC3H7A	0.0540732
MCUR1	0.0540698
ACTR10	0.0540574
CNTLN	0.0540519
TRPM7	0.0540507
FKBP3	0.0539999
DDX21	0.0539638
FAM114A2	0.0539401
ANKRD36C	0.05389
ARIH2	0.053888
HPRT1	0.0538859
SKIC3	0.0538766
ZNF329	0.0538739
ZC3H6	0.0538492
INIP	0.0538484
CCDC47	0.0538455
TMEM131	0.0538415
SLF2	0.053831
TCP1	0.0538289
IFT70A	0.0538175
TMED2	0.0537938
IFT80	0.0537899
SEPTIN2	0.0537893
ZNF383	0.0537573
YTHDF1	0.0537193
SEH1L	0.0536798
TYW3	0.0536726
ATXN1-AS1	0.0536122
TMEM67	0.0535971
SLC30A4	0.0535756
LPP	0.0535372
VAMP7	0.0535257
PXK	0.0535092
PRRC1	0.0535021
MRPS30	0.0534974
ATOSA	0.0534907
SERBP1	0.053487
ATF1	0.0534853
KLHDC2	0.053485
WNK1	0.0534717
DNM1L	0.0534513
KIDINS220	0.0534169
SASS6	0.053407
SPEN	0.0534007
YES1	0.0533985
ZNF236	0.0533965
RELCH	0.053394
CAPRIN1	0.0533013
CDKN2AIP	0.0532996
CSNK2A1	0.0532892
KANSL1	0.0532738
LIN7C	0.0532562
VPS36	0.0532355
EXOC2	0.0532348
RAB1A	0.0532305
CEP20	0.0532081
PIAS1	0.0532029
PAXIP1	0.0531432
C9orf85	0.0531104
DCAF5	0.0531079
CEP135	0.0530915
GTPBP10	0.0530692
RIPK1	0.0530584
CLIC4	0.0530092
CCNB1IP1	0.0530051
TRIQK	0.0529589
SLC49A4	0.0529497
USP31	0.0529287
UHRF2	0.0529267
CFAP97	0.0529225
PSMD7	0.0529182
PRKCI	0.0529069
NIPBL-DT	0.052903
ZFAND5	0.0529017
CRAMP1	0.0528948
VPS13A	0.0528691
RBSN	0.0528677
RBM4	0.052842
TDP2	0.0528408
RBMX	0.0528089
ZFX	0.0527898
DGKE	0.0527892
VCPKMT	0.0527463
KPNB1	0.0527374
ZBTB8A	0.0527338
MAPRE1	0.0526775
MTO1	0.0526751
SANBR	0.0526581
UGP2	0.0526381
TTI1	0.0526355
INTS13	0.0526172
FBXO3	0.0525585
HEATR3	0.0525581
ZNF852	0.0525101
TENT4A	0.0524803
CEPT1	0.052467
SFT2D2	0.0524628
ABI1	0.0524553
DDHD2	0.0524203
NUP133	0.0524039
PAK1IP1	0.0523805
SH3GLB1	0.0523672
ELP2	0.052333
SLC35D1	0.0522498
ATM	0.0522235
MRPS35	0.0522159
SACS	0.0522124
MAPK14	0.0522061
ETAA1	0.0521979
ADAM10	0.0521745
SEC23IP	0.0521329
CEP85L	0.0521238
NOL9	0.0521111
TOR1AIP1	0.0521075
PIGC	0.0520983
YY1AP1	0.0520945
PUS7L	0.0520856
MAP4K3	0.052079
TOMM20	0.0520686
PSMB1	0.0520671
USP12	0.0520628
CDC42	0.0520491
SH3BP5-AS1	0.0520387
USP10	0.0520325
ZBTB2	0.0520099
ZXDA	0.0519952
LSM11	0.0519726
DDX52	0.0519427
NSMCE3	0.0519378
TRAF6	0.0519365
ANKRD40	0.0519302
KDM1A	0.0519175
CEP70	0.0518811
CWF19L2	0.05188
HIVEP1	0.0518453
SLC38A9	0.0518281
ATG4C	0.0518073
PLEKHM3	0.051802
TBC1D32	0.051786
AGL	0.0517786
PRR3	0.0517329
MAGI2-AS3	0.0517157
VEZT	0.0516915
KANSL2	0.051676
PPHLN1	0.0516581
TFB1M	0.0516246
CNOT11	0.0516085
ALG5	0.0515987
	0.051593
BICD1	0.0515868
PCNA	0.0515818
ZNF7	0.0515808
DSTYK	0.0515717
EXOSC8	0.0515188
ZNF595	0.0515187
LUC7L3	0.0514995
NPHP3	0.0514988
LUC7L	0.0514955
CARD8	0.0514682
RIMOC1	0.0514426
LNPK	0.0514426
EYA3	0.0514391
NOLC1	0.0514124
GNPDA2	0.0513998
PHF12	0.0513892
ASCC1	0.0513814
TSC22D2	0.0513746
BBOF1	0.0513608
TTC23	0.0513549
PLEKHA1	0.0513306
EIF4H	0.0513192
DCAF7	0.0513154
SNW1	0.0512755
OSBPL2	0.0512474
WBP11	0.0512442
HDAC8	0.0512267
CDK19	0.0512078
RASAL2	0.0512053
MBD5	0.0512026
DERL1	0.0511758
ZMYM1	0.0511711
DLD	0.0511668
TRIAP1	0.051165
VCAN	0.0511418
SNAPC3	0.0511399
ACTR8	0.0511333
GOLGA1	0.0511082
ASCC3	0.051099
ZNF615	0.0510583
CEP104	0.0510478
SNIP1	0.0510238
MIS18BP1	0.0510152
YEATS2	0.0510026
PRUNE1	0.0510005
MAT2B	0.05099
TSPAN6	0.0509873
ZNF816	0.0509523
SPATA7	0.0509319
SNRNP48	0.0509242
RPL38	0.0509004
MDFIC	0.0508898
YWHAB	0.0508783
UBQLN2	0.0508728
ZNF501	0.0508213
ZNF384	0.0508206
SEC62	0.0508125
SLC25A14	0.0507932
SACM1L	0.0507787
MBD4	0.0507146
WBP4	0.05071
BMP2K	0.0507084
NUP107	0.05066
TLCD5	0.0506513
MYO6	0.0506437
AFDN	0.0506309
METAP2	0.0506235
RNF139-DT	0.0506066
CYRIB	0.0506011
TDRD3	0.0505552
MRPS31	0.0505335
CASD1	0.0504734
ATXN7L3B	0.0504535
PRPF4	0.0504379
TFAM	0.0504137
USP40	0.0504102
SPATA2	0.0504047
UBE2A	0.0504014
PGBD2	0.0503866
FAM200A	0.0503769
NFX1	0.0503711
COX20	0.0503686
SLC35F5	0.0503632
SLC35B3	0.0503631
RPL5	0.0503262
MFAP1	0.050307
ZFP62	0.0502645
ZNF577	0.0502609
MESD	0.0502421
SOCS6	0.0502413
SNX3	0.0502225
MTAP	0.0502169
[truncated: 14,064 more rows]
